# Supplementary material for: Molecular Architecture of the Mouse Nervous System
Source: Cell. 2018 Aug 9;174(4):999–1014.e22. doi: 10.1016/j.cell.2018.06.021 (PMC6086934; doi:10.1016/j.cell.2018.06.021)
Supplement: Table S1. Samples, Related to Figure 1 — A list of all Chromium samples used in the study, with metadata annotation including initial QC assessment. [file mmc1.xlsx]

## Sheet: Sheet1
SampleID	QC	DateCaptured	Species	Strain	Project	Tissue	Pool	AnalysisProject	DonorID	Age	NumPooledAnimals	Sex	CellConc	TargetNumCells	PCRCycles	Comments	cDNAConcNanogramPerMicroliter	SampleIndex	Flowcell
10X01_1	OK	2016-06-09	Mm	CD-1	Adolescent	SScortex	Cortex2	Adolescent	Ad01	p28	1	?	0	4000	14	Tight SS dissection after brain block, no vibratome	0	SI-3A-A1	HTN5VBCXX
10X02_1	OK	2016-06-10	Mm	CD-1	Adolescent	SScortex	Cortex2	Adolescent	Ad02	p29	1	?	0	4000	14	Tight SS dissection after brain block, no vibratome	0	SI-3A-B1	HTMWGBCXX
10X04_1	OK	2016-08-08	Mm	CD-1	Adolescent	HC	Hippocampus	Adolescent	Ad04	p28	1	F	500	3500	12		1	SI-3A-E3	C9F5JANXX
10X04_2	OK	2016-08-08	Mm	CD-1	Adolescent	HC	Hippocampus	Adolescent	Ad04	p28	1	F	500	3500	12		1	SI-3A-F3	C9F5JANXX
10X04_3	FAILED	2016-08-08	Mm	CD-1	Adolescent	OB	Olfactory	Adolescent	Ad04	p28	1	F	500	3500	12	lower volume aqueous phase, lower cDNA, final library 459pM only	0.2	SI-3A-G3	C9FBBANXX
10X04_4	OK	2016-08-08	Mm	CD-1	Adolescent	OB	Olfactory	Adolescent	Ad04	p28	1	F	500	3500	12		0.6	SI-3A-H3	C9FBBANXX
10X05_1	OK	2016-08-09	Mm	CD-1	Adolescent	Ctx1	Cortex1	Adolescent	Ad05	p29	1	F	500	3500	12	good recovery, roughly equal volumes	3	SI-3A-A1	CA1H2ANXX,CA2NJANXX
10X05_2	OK	2016-08-09	Mm	CD-1	Adolescent	Ctx1	Cortex1	Adolescent	Ad05	p29	1	F	500	3500	12	good recovery, roughly equal volumes	2.7	SI-3A-H2	C9FBBANXX
10X05_3	OK	2016-08-09	Mm	CD-1	Adolescent	StriatDor	StriatumDorsal	Adolescent	Ad05	p29	1	F	500	3500	12	good recovery, roughly equal volumes, sample somewhat cloudy	1	SI-3A-B1	CA1H2ANXX,CA2NJANXX
10X05_4	OK	2016-08-09	Mm	CD-1	Adolescent	StriatDor	StriatumDorsal	Adolescent	Ad05	p29	1	F	500	3500	12	good recovery, roughly equal volumes, sample somewhat cloudy	1	SI-3A-D3	C9FBBANXX
10X06_1	OK	2016-08-10	Mm	CD-1	Adolescent	Amygd	Amygdala	Adolescent	Ad06	p30	1	M	500	3500	12	good recovery and equal volumes	0.4	SI-3A-A4	C9FBBANXX
10X06_2	OK	2016-08-10	Mm	CD-1	Adolescent	Amygd	Amygdala	Adolescent	Ad06	p30	1	M	500	3500	12	good recovery and equal volumes	0.38	SI-3A-B4	C9FBBANXX
10X06_3	OK	2016-08-10	Mm	CD-1	Adolescent	Hypoth	Hypothalamus	Adolescent	Ad06	p30	1	M	500	3500	12	good recovery and equal volumes, accidentally included piece of Pons (Snap 56)	0.39	SI-3A-C1	CA1H2ANXX,CA2NJANXX
10X11_1	OK	2016-08-17	Mm	CD-1	Adolescent	Medulla	Medulla	Adolescent	Ad07, Ad08	p22-24	2	2M	500	3500	12	quite messy suspension (myelin & some ependymal)	0.67	SI-3A-D1	CA1H2ANXX,CA2NJANXX
10X19_1	FAILED	2016-09-07	Mm	CD-1	Adolescent	Ctx2	Cortex2	Adolescent	Ad09	p21	1	M	500	3500	13	Emulsion somewhat cloudy before spinning	3.3	SI-3A-A7	C9W7GANXX
10X19_2	OK	2016-09-07	Mm	CD-1	Adolescent	Ctx2	Cortex2	Adolescent	Ad09	p21	1	M	500	3500	13	Emulsion OK	4.9	SI-3A-B7	C9W7GANXX
10X19_3	FAILED	2016-09-07	Mm	CD-1	Adolescent	Hypoth	Hypothalamus	Adolescent	Ad09	p21	1	M	500	3500	13	Suspension with some ependymal clusters, emulsion somewhat cloudy before spinning	1.1	SI-3A-A5	C9W7TANXX
10X19_4	FAILED	2016-09-07	Mm	CD-1	Adolescent	Hypoth	Hypothalamus	Adolescent	Ad09	p21	1	M	500	3500	13	Suspension with some ependymal clusters, emulsion OK	1.2	SI-3A-B5	C9W7TANXX
10X20_1	OK	2016-09-08	Mm	CD-1	Adolescent	Ctx3	Cortex3	Adolescent	Ad10	p22	1	F	600	3500	13	Emulsion OK	4.8	SI-3A-C7	C9W7GANXX
10X20_2	OK	2016-09-08	Mm	CD-1	Adolescent	Ctx3	Cortex3	Adolescent	Ad10	p22	1	F	600	3500	13	Emulsion OK	4.9	SI-3A-D7	C9W7GANXX
10X20_3	OK	2016-09-08	Mm	CD-1	Adolescent	MBd	MidbrainDorsal	Adolescent	Ad10	p22	1	F	600	3500	13	Suspension quite messy, but healthy & countable, emulsion OK	2.8	SI-3A-C5	C9W7TANXX
10X20_4	OK	2016-09-08	Mm	CD-1	Adolescent	MBd	MidbrainDorsal	Adolescent	Ad10	p22	1	F	600	3500	13	Suspension quite messy, but healthy & countable, emulsion OK	2.7	SI-3A-D5	C9W7TANXX
10X22_1	OK	2016-09-09	Mm	CD-1	Adolescent	Ctx1	Cortex1	Adolescent	Ad11	p23	1	M	500	3500	13	Suspension healthy, emulsion good	3.2	SI-3A-E7	C9W7GANXX
10X22_2	OK	2016-09-09	Mm	CD-1	Adolescent	Ctx1	Cortex1	Adolescent	Ad11	p23	1	M	500	3500	13	Suspension healthy, emulsion good	5.8	SI-3A-F7	C9W7GANXX
10X22_3	OK	2016-09-09	Mm	CD-1	Adolescent	HC	Hippocampus	Adolescent	Ad11	p23	1	M	500	3500	13	Suspensions healthy and dense, emulsion OK	4.8	SI-3A-G7	C9W7GANXX
10X22_4	OK	2016-09-09	Mm	CD-1	Adolescent	HC	Hippocampus	Adolescent	Ad11	p23	1	M	500	3500	13	Suspensions healthy and dense, emulsion OK	5.2	SI-3A-H7	C9W7GANXX
10X24_1	OK	2016-09-10	Mm	CD-1	Adolescent	StriatDor	StriatumDorsal	Adolescent	Ad12	p24	1	M	1000	3500	13	Suspensions good, emulsion OK	3.2	SI-3A-A8	C9VJVANXX
10X24_2	OK	2016-09-10	Mm	CD-1	Adolescent	StriatDor	StriatumDorsal	Adolescent	Ad12	p24	1	M	1000	3500	13	Suspensions good, emulsion OK	4	SI-3A-B8	C9VJVANXX
10X24_3	OK	2016-09-10	Mm	CD-1	Adolescent	Thal	Thalamus	Adolescent	Ad12	p24	1	M	1000	3500	13	Suspension with myelin, but no albumin, emulsions OK and regular	3.7	SI-3A-E5	C9W7TANXX
10X24_4	OK	2016-09-10	Mm	CD-1	Adolescent	Thal	Thalamus	Adolescent	Ad12	p24	1	M	1000	3500	13	Suspension with myelin, but no albumin, emulsions OK and regular	3.5	SI-3A-F5	C9W7TANXX
10X26_1	OK	2016-09-11	Mm	CD-1	Adolescent	CB	Cerebellum	Adolescent	Ad13	p25	1	F	1000	3500	13	Suspension majority very small cells, Purkinje notably dying, no albumin. Emulsion OK	2.3	SI-3A-G5	C9W7TANXX
10X26_2	OK	2016-09-11	Mm	CD-1	Adolescent	CB	Cerebellum	Adolescent	Ad13	p25	1	F	1000	3500	13	Suspension majority very small cells, Purkinje notably dying, no albumin. Emulsion OK	2.2	SI-3A-H5	C9W7TANXX
10X26_3	OK	2016-09-11	Mm	CD-1	Adolescent	StriatVent	StriatumVentral	Adolescent	Ad13	p25	1	F	1000	3500	13	Suspension fine, no albumin. Emulsion OK	7.6	SI-3A-C8	C9VJVANXX
10X26_4	OK	2016-09-11	Mm	CD-1	Adolescent	StriatVent	StriatumVentral	Adolescent	Ad13	p25	1	F	1000	3500	13	Suspension fine, no albumin. Emulsion OK	6.4	SI-3A-D8	C9VJVANXX
10X28_2	OK	2016-09-12	Mm	CD-1	Adolescent	Ctx3	Cortex3	Adolescent	Ad14	p26	1	M	1000	3500	13	Suspension good, some cell death starting.	5.9	SI-3A-E8	C9VJVANXX
10X28_3	OK	2016-09-12	Mm	CD-1	Adolescent	Ctx3	Cortex3	Adolescent	Ad14	p26	1	M	1000	3500	13	Suspension good, some cell death starting.	4.3	SI-3A-F8	C9VJVANXX
10X28_4	OK	2016-09-12	Mm	CD-1	Adolescent	OB	Olfactory	Adolescent	Ad14	p26	1	M	1000	3500	13	Dissection from whole tissue, not sections. Suspension good, more larger cells than previously.	3.5	SI-3A-G8	C9VJVANXX
10X28_5	OK	2016-09-12	Mm	CD-1	Adolescent	OB	Olfactory	Adolescent	Ad14	p26	1	M	1000	3500	13	Dissection from whole tissue, not sections. Suspension good, more larger cells than previously.	3.5	SI-3A-H8	C9VJVANXX
10X33_1	OK	2016-09-21	Mm	CD-1	Adolescent	Medulla	Medulla	Adolescent	Ad15, Ad16	p20	2	M, F	1000	3500	13	Some clumps in suspension, albumin gradient & high volume sucrose centrifugations. Emulsion OK.	2.7	SI-3A-G10	CA18GANXX
10X33_2	OK	2016-09-21	Mm	CD-1	Adolescent	Medulla	Medulla	Adolescent	Ad15, Ad16	p20	2	M, F	1000	3500	13	Some clumps in suspension, albumin gradient & high volume sucrose centrifugations. Emulsion OK.	2.6	SI-3A-H10	CA18GANXX
10X33_3	OK	2016-09-21	Mm	CD-1	Adolescent	Pons	Pons	Adolescent	Ad15, Ad16	p20	2	M, F	1000	3500	13	Few clumps in suspension, albumin gradient & high volume sucrose centrifugations. Emulsion OK.	2.3	SI-3A-A11	CA16AANXX
10X33_4	OK	2016-09-21	Mm	CD-1	Adolescent	Pons	Pons	Adolescent	Ad15, Ad16	p20	2	M, F	1000	3500	13	Few clumps in suspension, albumin gradient & high volume sucrose centrifugations. Emulsion OK.	1.4	SI-3A-B11	CA16AANXX
10X34_1	OK	2016-09-22	Mm	CD-1	Adolescent	Amygd	Amygdala	Adolescent	Ad17	p21	1	F	1000	3500	13	Emulsion OK	0.4	SI-3A-E4	CA18GANXX
10X34_2	OK	2016-09-22	Mm	CD-1	Adolescent	Amygd	Amygdala	Adolescent	Ad17	p21	1	F	1000	3500	13	Emulsion OK	0.6	SI-3A-F4	CA18GANXX
10X34_3	OK	2016-09-22	Mm	CD-1	Adolescent	MBv	MidbrainVentral	Adolescent	Ad17	p21	1	F	1000	3500	13	Suspension somewhat messy,but no gradient. Emulsion OK.	2.6	SI-3A-G4	CA18GANXX
10X34_4	OK	2016-09-22	Mm	CD-1	Adolescent	MBv	MidbrainVentral	Adolescent	Ad17	p21	1	F	1000	3500	13	Suspension somewhat messy,but no gradient. Emulsion OK.	2.5	SI-3A-H4	CA18GANXX
10X35_1	OK	2016-09-27	Mm	CD-1	Adolescent	Ctx2	Cortex2	Adolescent	Ad18	p26	1	F	1000	3500	13	Suspension good, emulsion OK.	1.3	SI-3A-C11	CA16AANXX
10X35_2	OK	2016-09-27	Mm	CD-1	Adolescent	Ctx2	Cortex2	Adolescent	Ad18	p26	1	F	1000	3500	13	Suspension good, emulsion OK.	3.2	SI-3A-D11	CA16AANXX
10X35_3	OK	2016-09-27	Mm	CD-1	Adolescent	Hypoth	Hypothalamus	Adolescent	Ad18	p26	1	F	900	3500	13	Suspension good, emulsion OK.	1.4	SI-3A-E11	CA16AANXX
10X35_4	OK	2016-09-27	Mm	CD-1	Adolescent	Hypoth	Hypothalamus	Adolescent	Ad18	p26	1	F	900	3500	13	Suspension good, emulsion OK.	0.6	SI-3A-F11	CA16AANXX
10X36_1	OK	2016-09-28	Mm	vGat-tdTomato	Wellcome	CA1	Hippocampus	Adolescent	CAint05, CAint06, CAint07	p27	3	1M 2F	400	2500	14	FACS. Some healthy-looking interneurons with nice morphology, some getting granular, large tomato-labelled (endothelial) bundles; counting based on neuronal-like cells.	1.7	SI-3A-G11	CA16AANXX
10X36_2	OK	2016-09-28	Mm	vGat-tdTomato	Wellcome	CA1	Hippocampus	Adolescent	CAint05, CAint06, CAint07	p27	3	1M 2F	400	2500	14	FACS. Some healthy-looking interneurons with nice morphology, some getting granular, large tomato-labelled (endothelial) bundles; counting based on neuronal-like cells.	1.7	SI-3A-H11	CA16AANXX
10X36_3	OK	2016-09-28	Mm	vGat-tdTomato	Adolescent	Ctx2	Cortex2	Adolescent	CAint05, CAint06, CAint07	p27	3	1M 2F	300	2500	14	FACS. Suspension roughly from Ctx2, overlap possible.	1.5	SI-3A-A12	CADV6ANXX
10X38_1	OK	2016-09-29	Mm	vGat-tdTomato	Wellcome	CA1	Hippocampus	Adolescent	CAint08, CAint09, CAint10	p60	3	2M 1F	400	2500	14	Animals p62-63. aCSF with NMDG instead of NaCl to reduce excitability in adult tissue specifically. Albumin, then diluted albumin & repeated centrifugation to recover more cells. Clean, quick FACS, but suspension still some 'hairballs'	2.5	SI-3A-B12	CADV6ANXX
10X38_2	OK	2016-09-29	Mm	vGat-tdTomato	Wellcome	CA1	Hippocampus	Adolescent	CAint08, CAint09, CAint10	p60	3	2M 1F	400	2500	14	Animals p62-63. aCSF with NMDG instead of NaCl to reduce excitability in adult tissue specifically. Albumin, then diluted albumin & repeated centrifugation to recover more cells. Clean, quick FACS, but suspension still some 'hairballs'	5.2	SI-3A-C12	CADV6ANXX
10X38_3	OK	2016-09-29	Mm	vGat-tdTomato	Adolescent	Ctx1.5	Cortex2	Adolescent	CAint08, CAint09, CAint10	p60	3	2M 1F	300	3000	14	Dissection 'Ctx1.5' means early LV to before HC. aCSF with NMDG instead of NaCl to reduce excitability in adult tissue specifically. Albumin, suspension clean. FACS.	3	SI-3A-D12	CADV6ANXX
10X43_1	OK	2016-10-07	Mm	CD-1	Adolescent	DentGyr	Hippocampus	Adolescent	Ad19, Ad20	p12, p35	2	1M 1F	1000	3500	13	Separately dissociated p12 (F) + p35 (M), pooled suspensions 1:1. Suspensions great. Emulsion fine.	3.8	SI-3A-E12	CA18GANXX
10X43_2	OK	2016-10-07	Mm	CD-1	Adolescent	DRG	DRG	Adolescent	Ad21	p20	1	M	1000	3500	13	Suspension with some huge cells & usual neuron-glia clumps, but no clog. Emulsion fine.	3.3	SI-3A-F12	CADV6ANXX
10X43_3	OK	2016-10-07	Mm	CD-1	Adolescent	SC	SpinalCord	Adolescent	Ad21	p20	1	M	1000	3500	13	Seperately dissected dorsal & ventral horn, the pooled suspensions 1:1. Suspension some clumps. Emulsion fine.	4.7	SI-3A-G12	CADV6ANXX
10X46_1	OK	2016-10-11	Mm	CD-1	Adolescent	DentGyr	Hippocampus	Adolescent	Ad22, Ad23	p16, p24	2	1M 1F	1000	3500	13	Separately dissected p16 (F) + p24 (M), then suspensions pooled 1:1. Suspensions good. Emulsion fine.	2.2	SI-3A-H12	CA18GANXX
10X46_2	OK	2016-10-11	Mm	CD-1	Adolescent	StriatVent	StriatumVentral	Adolescent	Ad22, Ad23	p16, p24	2	1M 1F	1000	3500	13	Suspension good. Emulsion fine. cDNA yield low	0.5	SI-3A-H11	CAH8KANXX
10X46_3	OK	2016-10-11	Mm	CD-1	Adolescent	StriatVent	StriatumVentral	Adolescent	Ad22, Ad23	p16, p24	2	1M 1F	1000	3500	13	Suspension good. Emulsion fine. cDNA yield low	0.7	SI-3A-H12	CAH8KANXX
10X48_1	OK	2016-10-20	Mm	CD-1	Adolescent	Medulla	Medulla	Adolescent	Pdgfra01, Pdgfra02	p20	2	1M 1F	0	0	13	FACS enriched for debris-looking stuff, concentrated & used all cells. 72 000 cells sorted, lots lost in centrifugation	0.6	SI-3A-D7	CAG9DANXX
10X48_2	OK	2016-10-20	Mm	CD-1	Adolescent	Medulla	Medulla	Adolescent	Pdgfra01, Pdgfra02	p20	2	1M 1F	0	0	13	FACS enriched for debris-looking stuff, concentrated & used all cells. 72 000 cells sorted, lots lost in centrifugation	1.2	SI-3A-E7	CAG9DANXX
10X48_3	OK	2016-10-20	Mm	CD-1	Adolescent	Pons	Pons	Adolescent	Pdgfra01, Pdgfra02	p20	2	1M 1F	0	0	13	FACS enriched for debris-looking stuff, concentrated & used all cells. 55 000 cells sorted, lots lost in centrifugation	0.7	SI-3A-F7	CAG9DANXX
10X48_4	OK	2016-10-20	Mm	CD-1	Adolescent	Pons	Pons	Adolescent	Pdgfra01, Pdgfra02	p20	2	1M 1F	0	0	13	FACS enriched for debris-looking stuff, concentrated & used all cells. 55 000 cells sorted, lots lost in centrifugation	0.6	SI-3A-A8	CAB0WANXX
10X49_1	OK	2016-10-24	Mm	CD-1	Adolescent	Amygd	Amygdala	Adolescent	Ad24	p29	1	1F	1000	5000	13	Suspension with some ependymal aggregates. Sample cloudy after recovery after RT.	3.6	SI-3A-B8	CA87CANXX
10X49_2	OK	2016-10-24	Mm	CD-1	Adolescent	Amygd	Amygdala	Adolescent	Ad24	p29	1	1F	1000	5000	13	Suspension with some ependymal aggregates. Clear separation (sample clog). Failed.	2.6	SI-3A-C8	CA87CANXX
10X49_3	OK	2016-10-24	Mm	CD-1	Adolescent	Amygd	Amygdala	Adolescent	Ad24	p29	1	1F	1000	5000	13	Suspension with some ependymal aggregates. Sample cloudy after recovery after RT.	3.5	SI-3A-D8	CA87CANXX
10X49_4	OK	2016-10-24	Mm	CD-1	Adolescent	OB	Olfactory	Adolescent	Ad24	p29	1	1F	1000	5000	13	Suspension good. Emulsion fine.	4.1	SI-3A-E8	CA87CANXX
10X49_5	OK	2016-10-24	Mm	CD-1	Adolescent	OB	Olfactory	Adolescent	Ad24	p29	1	1F	1000	5000	13	Suspension good. Emulsion fine.	4	SI-3A-F8	CA87CANXX
10X50_1	OK	2016-11-02	Mm	CD-1	Adolescent	Hypoth	Hypothalamus	Adolescent	Ad25	p19	1	1F	1000	5000	13	Suspension good, little to no ependymal, no clusters	4.7	SI-3A-A9	CA5T5ANXX
10X50_2	OK	2016-11-02	Mm	CD-1	Adolescent	Hypoth	Hypothalamus	Adolescent	Ad25	p19	1	1F	1000	5000	13	Suspension good, little to no ependymal, no clusters	6.1	SI-3A-B9	CA5T5ANXX
10X50_3	OK	2016-11-02	Mm	CD-1	Adolescent	Hypoth	Hypothalamus	Adolescent	Ad25	p19	1	1F	1000	5000	13	Suspension good, little to no ependymal, no clusters	5.6	SI-3A-C9	CA5T5ANXX
10X50_4	OK	2016-11-02	Mm	CD-1	Adolescent	Hypoth	Hypothalamus	Adolescent	Ad25	p19	1	1F	1000	5000	13	Suspension good, little to no ependymal, no clusters	5.9	SI-3A-D9	CA5T5ANXX
10X50_5	OK	2016-11-02	Mm	CD-1	Adolescent	Thal	Thalamus	Adolescent	Ad25	p19	1	1F	1000	5000	13	Suspension good, some cell death, no gradient	7.7	SI-3A-E9	CA5T5ANXX
10X50_6	OK	2016-11-02	Mm	CD-1	Adolescent	Thal	Thalamus	Adolescent	Ad25	p19	1	1F	1000	5000	13	Suspension good, some cell death, no gradient	6.4	SI-3A-F9	CA5T5ANXX
10X50_7	OK	2016-11-02	Mm	CD-1	Adolescent	Thal	Thalamus	Adolescent	Ad25	p19	1	1F	1000	5000	13	Suspension good, some cell death, no gradient	6.4	SI-3A-G9	CA5T5ANXX
10X50_8	OK	2016-11-02	Mm	CD-1	Adolescent	Thal	Thalamus	Adolescent	Ad25	p19	1	1F	1000	5000	13	Suspension good, some cell death, no gradient	7	SI-3A-H9	CA5T5ANXX
10X51_1	OK	2016-11-02	Mm	CD-1	Adolescent	CB	Cerebellum	Adolescent	Ad25	p19	1	1F	1000	5000	13	Suspension good, some Purkinje alive-looking, but overwhelming # of GCs	2	SI-3A-A1	CAH8KANXX
10X51_2	OK	2016-11-02	Mm	CD-1	Adolescent	CB	Cerebellum	Adolescent	Ad25	p19	1	1F	1000	5000	13	Suspension good, some Purkinje alive-looking, but overwhelming # of GCs	3.8	SI-3A-B1	CAH8KANXX
10X51_3	OK	2016-11-02	Mm	CD-1	Adolescent	Hypoth	Hypothalamus	Adolescent	Ad25	p19	1	1F	1000	5000	13	Suspension good, little to no ependymal, no clusters	3	SI-3A-C1	CAH8KANXX
10X51_4	OK	2016-11-02	Mm	CD-1	Adolescent	Hypoth	Hypothalamus	Adolescent	Ad25	p19	1	1F	1000	5000	13	Suspension good, little to no ependymal, no clusters	1.7	SI-3A-D1	CAH8KANXX
10X52_1	OK	2016-11-03	Mm	CD-1	Adolescent	MBd	MidbrainDorsal	Adolescent	Ad26	p20	1	1M	1000	5000	13	Suspension with very few ependymal clusters, some myelin but ok, no gradient. Emulsion fine.	4.7	SI-3A-A10	CAH8KANXX
10X52_2	OK	2016-11-03	Mm	CD-1	Adolescent	MBd	MidbrainDorsal	Adolescent	Ad26	p20	1	1M	1000	5000	13	Suspension with very few ependymal clusters, some myelin but ok, no gradient. Emulsion fine.	7.3	SI-3A-B10	CACN7ANXX
10X52_3	OK	2016-11-03	Mm	CD-1	Adolescent	MBd	MidbrainDorsal	Adolescent	Ad26	p20	1	1M	1000	5000	13	Suspension with very few ependymal clusters, some myelin but ok, no gradient. Emulsion fine.	5.9	SI-3A-C10	CACN7ANXX
10X52_4	OK	2016-11-03	Mm	CD-1	Adolescent	MBd	MidbrainDorsal	Adolescent	Ad26	p20	1	1M	1000	5000	13	Suspension with very few ependymal clusters, some myelin but ok, no gradient. Emulsion fine.	6.1	SI-3A-D10	CACN7ANXX
10X52_5	OK	2016-11-03	Mm	CD-1	Adolescent	MBv	MidbrainVentral	Adolescent	Ad26	p20	1	1M	1000	5000	13	Suspension slightly messy with clusters/chunks but ok, no gradient. Emulsion fine.	7.1	SI-3A-E10	CACN7ANXX
10X52_6	OK	2016-11-03	Mm	CD-1	Adolescent	MBv	MidbrainVentral	Adolescent	Ad26	p20	1	1M	1000	5000	13	Suspension slightly messy with clusters/chunks but ok, no gradient. Emulsion fine.	3.4	SI-3A-F10	CACN7ANXX
10X52_7	OK	2016-11-03	Mm	CD-1	Adolescent	MBv	MidbrainVentral	Adolescent	Ad26	p20	1	1M	1000	5000	13	Suspension slightly messy with clusters/chunks but ok, no gradient. Emulsion fine.	7	SI-3A-G10	CACN7ANXX
10X52_8	OK	2016-11-03	Mm	CD-1	Adolescent	MBv	MidbrainVentral	Adolescent	Ad26	p20	1	1M	1000	5000	13	Suspension slightly messy with clusters/chunks but ok, no gradient. Emulsion fine.	1.9	SI-3A-H10	CACN7ANXX
10X53_1	OK	2016-11-03	Mm	Swiss	Adolescent	SC	SpinalCord	Adolescent	Ad27, Ad28	p21-23	2	1M 1F	1000	5000	13	Suspension with 'islands' (chunks of debris), not possible to remove by 20um or gradient, cells very healthy looking. Emulsions good.	0.2	SI-3A-A11	CAG9DANXX
10X53_2	OK	2016-11-03	Mm	Swiss	Adolescent	SC	SpinalCord	Adolescent	Ad27, Ad28	p21-23	2	1M 1F	1000	5000	13	Suspension with 'islands' (chunks of debris), not possible to remove by 20um or gradient, cells very healthy looking. Emulsions good.	3.1	SI-3A-B11	CAG9DANXX
10X53_3	OK	2016-11-03	Mm	Swiss	Adolescent	SC	SpinalCord	Adolescent	Ad27, Ad28	p21-23	2	1M 1F	1000	5000	13	Suspension with 'islands' (chunks of debris), not possible to remove by 20um or gradient, cells very healthy looking. Emulsions good.	4.9	SI-3A-C11	CAG9DANXX
10X53_4	OK	2016-11-03	Mm	Swiss	Adolescent	SC	SpinalCord	Adolescent	Ad27, Ad28	p21-23	2	1M 1F	1000	5000	13	Suspension with 'islands' (chunks of debris), not possible to remove by 20um or gradient, cells very healthy looking. Emulsions good.	4.9	SI-3A-D11	CAG9DANXX
10X53_5	OK	2016-11-03	Mm	Swiss	Adolescent	SC	SpinalCord	Adolescent	Ad27, Ad28	p21-23	2	1M 1F	1000	5000	13	Suspension with 'islands' (chunks of debris), not possible to remove by 20um or gradient, cells very healthy looking. Emulsions good.	5.6	SI-3A-E11	CAG9DANXX
10X53_6	OK	2016-11-03	Mm	Swiss	Adolescent	SC	SpinalCord	Adolescent	Ad27, Ad28	p21-23	2	1M 1F	1000	5000	13	Suspension with 'islands' (chunks of debris), not possible to remove by 20um or gradient, cells very healthy looking. Emulsions good.	3.4	SI-3A-F11	CAG9EANXX
10X53_7	OK	2016-11-03	Mm	Swiss	Adolescent	DRG	DRG	Adolescent	Ad27	p21-23	1	1F	1000	5000	13	DRG glial cells surrounding some of the large neurons, some debris. Emulsion good.	4.8	SI-3A-G11	CAG9EANXX
10X54_1	OK	2016-11-04	Mm	CD-1	Adolescent	Medulla	Medulla	Adolescent	Ad 29, 30	p21	2	1M 1F	1000	10000	13	V2 Kit. Suspension messy but no large chunks, albumin & 2x filtered 20um, cells good. Emulsions fine.	8	SI-GA-A1	HGYTWBBXX
10X54_2	OK	2016-11-04	Mm	CD-1	Adolescent	Medulla	Medulla	Adolescent	Ad 29, 30	p21	2	1M 1F	1000	10000	13	V2 Kit. Suspension messy but no large chunks, albumin & 2x filtered 20um, cells good. Emulsions fine.	9.5	SI-GA-B1	HGYTWBBXX
10X54_3	OK	2016-11-04	Mm	CD-1	Adolescent	Medulla	Medulla	Adolescent	Ad 29, 30	p21	2	1M 1F	1000	10000	13	V2 Kit. Suspension messy but no large chunks, albumin & 2x filtered 20um, cells good. Emulsions fine.	8.2	SI-GA-C1	HGYTWBBXX
10X54_4	OK	2016-11-04	Mm	CD-1	Adolescent	Medulla	Medulla	Adolescent	Ad 29, 30	p21	2	1M 1F	1000	10000	13	V2 Kit. Suspension messy but no large chunks, albumin & 2x filtered 20um, cells good. Emulsions fine.	4.5	SI-GA-D1	HGYTWBBXX
10X54_5	OK	2016-11-04	Mm	CD-1	Adolescent	Pons	Pons	Adolescent	Ad 29, 30	p21	2	1M 1F	1000	10000	13	V2 Kit. Suspension messy but no large chunks, albumin & 2x filtered 20um, cells good. Emulsions fine.	8.5	SI-GA-E1	HGYTWBBXX
10X54_6	OK	2016-11-04	Mm	CD-1	Adolescent	Pons	Pons	Adolescent	Ad 29, 30	p21	2	1M 1F	1000	10000	13	V2 Kit. Suspension messy but no large chunks, albumin & 2x filtered 20um, cells good. Emulsions fine.	5.6	SI-GA-F1	HGYTWBBXX
10X54_7	OK	2016-11-04	Mm	CD-1	Adolescent	Pons	Pons	Adolescent	Ad 29, 30	p21	2	1M 1F	1000	10000	13	V2 Kit. Suspension messy but no large chunks, albumin & 2x filtered 20um, cells good. Emulsions fine.	5.8	SI-GA-G1	HGYTWBBXX
10X54_8	OK	2016-11-04	Mm	CD-1	Adolescent	Pons	Pons	Adolescent	Ad 29, 30	p21	2	1M 1F	1000	10000	13	V2 Kit. Suspension messy but no large chunks, albumin & 2x filtered 20um, cells good. Emulsions fine.	9.3	SI-GA-H1	HGYTWBBXX
10X55_1	OK	2016-11-05	Mm	CD-1	Adolescent	Medulla	Medulla	Adolescent	Ad 31, 32	p22	2	1M 1F	700	7000	13	V2 Kit. Suspension messy & some ependymal clusters, albumin & 20um, cells good. Emulsions fine, cloudy after RT.	5.85	SI-GA-A2	HGYTWBBXX
10X55_2	OK	2016-11-05	Mm	CD-1	Adolescent	Medulla	Medulla	Adolescent	Ad 31, 32	p22	2	1M 1F	700	7000	13	V2 Kit. Suspension messy & some ependymal clusters, albumin & 20um, cells good. Emulsions fine, cloudy after RT.	8.65	SI-GA-B2	HGYTWBBXX
10X55_3	OK	2016-11-05	Mm	CD-1	Adolescent	Medulla	Medulla	Adolescent	Ad 31, 32	p22	2	1M 1F	700	7000	13	V2 Kit. Suspension messy & some ependymal clusters, albumin & 20um, cells good. Emulsions fine, cloudy after RT.	7.9	SI-GA-C2	HGYTWBBXX
10X55_4	OK	2016-11-05	Mm	CD-1	Adolescent	Medulla	Medulla	Adolescent	Ad 31, 32	p22	2	1M 1F	700	7000	13	V2 Kit. Suspension messy & some ependymal clusters, albumin & 20um, cells good. Emulsions fine, cloudy after RT.	9.75	SI-GA-D2	HGYTWBBXX
10X55_5	OK	2016-11-05	Mm	CD-1	Adolescent	Pons	Pons	Adolescent	Ad 31, 32	p22	2	1M 1F	1000	10000	13	V2 Kit. Suspension messy & some ependymal clusters, albumin & 20um, cells good. Emulsions fine, cloudy after RT.	10.5	SI-GA-E2	HGYTWBBXX
10X55_6	OK	2016-11-05	Mm	CD-1	Adolescent	Pons	Pons	Adolescent	Ad 31, 32	p22	2	1M 1F	1000	10000	13	V2 Kit. Suspension messy & some ependymal clusters, albumin & 20um, cells good. Emulsions fine, cloudy after RT.	12.4	SI-GA-F2	HGYTWBBXX
10X55_7	OK	2016-11-05	Mm	CD-1	Adolescent	Pons	Pons	Adolescent	Ad 31, 32	p22	2	1M 1F	1000	10000	13	V2 Kit. Suspension messy & some ependymal clusters, albumin & 20um, cells good. Emulsions fine, cloudy after RT.	14.65	SI-GA-G2	HGYTWBBXX
10X55_8	OK	2016-11-05	Mm	CD-1	Adolescent	Pons	Pons	Adolescent	Ad 31, 32	p22	2	1M 1F	1000	10000	13	V2 Kit. Suspension messy & some ependymal clusters, albumin & 20um, cells good. Emulsions fine, cloudy after RT.	13.7	SI-GA-H2	HGYTWBBXX
10X56_1	FAILED	2016-11-07	Mm	Swiss	Adolescent	Amygd	Amygdala	Adolescent	Ad33	p25-27	1	1M	800	4000	13	Suspension beautiful, less dense. Emulsion good.	0.2	SI-3A-A12	CAG9EANXX
10X56_2	OK	2016-11-07	Mm	Swiss	Adolescent	Amygd	Amygdala	Adolescent	Ad33	p25-27	1	1M	800	4000	13	Suspension beautiful, less dense. Emulsion good.	0.8	SI-3A-B12	CAG9EANXX
10X56_3	OK	2016-11-07	Mm	Swiss	Adolescent	Amygd	Amygdala	Adolescent	Ad33	p25-27	1	1M	800	4000	13	Suspension beautiful, less dense. Emulsion good.	0.6	SI-3A-C12	CAG9EANXX
10X56_4	FAILED	2016-11-07	Mm	Swiss	Adolescent	Hypoth	Hypothalamus	Adolescent	Ad33	p25-27	1	1M	1000	5000	13	Suspension good, no ependymal clusters. Emulsion good.	0.3	SI-3A-D12	CAG9EANXX
10X56_6	OK	2016-11-07	Mm	Swiss	Adolescent	Hypoth	Hypothalamus	Adolescent	Ad33	p25-27	1	1M	1000	5000	13	Suspension good, no ependymal clusters. Emulsion good.	1.8	SI-3A-F12	CAG9EANXX
10X56_8	FAILED	2016-11-07	Mm	Wnt1Cre-R26Rtomato-C57BL/6J	Adolescent	ENS	Enteric	Adolescent	ENS1	8w	2	1M 1F	200	3000	13	Suspension quite sparse: 19000 cells from FACS, but healthy, took what had. Emulsion good	0.9	SI-3A-G12	CAH8KANXX
10X57_1	OK	2016-11-07	Mm	Swiss	Adolescent	Hypoth	Hypothalamus	Adolescent	Ad33	p25-27	1	1M	1000	5000	13	Suspension good, no ependymal clusters. Emulsion good.	1.6	SI-3A-F1	CAHMDANXX
10X57_2	OK	2016-11-07	Mm	Swiss	Adolescent	MBd	MidbrainDorsal	Adolescent	Ad33, Ad34	p25-27	2	1M 1F	1000	5000	13	Good cells, few ependymal clusters. Emulsion good.	5.7	SI-3A-G1	CAHMDANXX
10X57_3	OK	2016-11-07	Mm	Swiss	Adolescent	MBd	MidbrainDorsal	Adolescent	Ad33, Ad34	p25-27	2	1M 1F	1000	5000	13	Good cells, few ependymal clusters. Emulsion good.	7.7	SI-3A-H1	CAHMDANXX
10X57_4	OK	2016-11-07	Mm	Swiss	Adolescent	MBv	MidbrainVentral	Adolescent	Ad33, Ad34	p25-27	2	1M 1F	1000	5000	13	Good cells but very messy (islands), few ependymal clusters. Emulsion good.	5.6	SI-3A-A2	CAHMDANXX
10X57_5	OK	2016-11-07	Mm	Swiss	Adolescent	MBv	MidbrainVentral	Adolescent	Ad33, Ad34	p25-27	2	1M 1F	1000	5000	13	Good cells but very messy (islands), few ependymal clusters. Emulsion good.	4.6	SI-3A-B2	CAHMDANXX
10X57_6	OK	2016-11-07	Mm	Swiss	Adolescent	Thal	Thalamus	Adolescent	Ad33, Ad34	p25-27	2	1M 1F	1000	5000	13	Suspension good, some cell death, no gradient. Emulsion good.	5.3	SI-3A-C2	CAHMDANXX
10X57_7	OK	2016-11-07	Mm	Swiss	Adolescent	Thal	Thalamus	Adolescent	Ad33, Ad34	p25-27	2	1M 1F	1000	5000	13	Suspension good, some cell death, no gradient. Emulsion good.	5.6	SI-3A-D2	CAHMDANXX
10X75_1	OK	2016-12-12	Mm	CD-1	Adolescent	Sympath	Sympathetic	Adolescent	SYMP1	6w	1		600	8000	13	Nice suspension, some large neurons with glia attached. Cells loaded with some remaining Neurobasal medium and Optiprep.	8.9	SI-3A-A8	CAHRWANXX
10X81_1	OK	2017-04-04	Mm	Wnt1Cre-R26Rtomato-C57BL/6J	Adolescent	ENS	Enteric	Adolescent		p21	2	1M 1F	1000	5000	13	Wnt1 FACS (CMB), strong fluorescence and quite healthy suspension. Emulsions fine.	3.9	SI-GA-C5	HJJTVBBXX
10X81_2	OK	2017-04-04	Mm	Wnt1Cre-R26Rtomato-C57BL/6J	Adolescent	ENS	Enteric	Adolescent		p21	2	1M 1F	1000	5000	13	Wnt1 FACS (CMB), strong fluorescence and quite healthy suspension. Emulsions fine.	4.2	SI-GA-D5	HJJTVBBXX
10X81_3	OK	2017-04-04	Mm	Wnt1Cre-R26Rtomato-C57BL/6J	Adolescent	ENS	Enteric	Adolescent		p21	2	1M 1F	1000	5000	13	Wnt1 FACS (CMB), strong fluorescence and quite healthy suspension. Emulsions fine.	4.5	SI-GA-E5	HJJTVBBXX
10X82_2	OK	2017-04-06	Mm	Wnt1Cre-R26Rtomato-C57BL/6J	Adolescent	ENS	Enteric	Adolescent		p23	2	1M 1F	1000	5000	13	Wnt1 FACS (CMB), quite healthy suspension. Emulsion fine.	7.4	SI-GA-G5	HJJTVBBXX
