# Supplementary material for: Molecular Architecture of the Mouse Nervous System
Source: Cell. 2018 Aug 9;174(4):999–1014.e22. doi: 10.1016/j.cell.2018.06.021 (PMC6086934; doi:10.1016/j.cell.2018.06.021)
Supplement: Table S2. Comparison with Published, Validated Cell Types, Related to Figure 1 — Table shows individual cell types (clusters) from published work in the cortex, striatum, sympathetic ganglia, spinal cord and dentate gyrus. For each reported cell type, the best match (by correlation of gene expression) in the current study is indicated, and the result of a manual assessment of the match is given. Open circle, perfect match; open dashed circle, near-perfect match; filled circle, mismatch. [file mmc2.xlsx]

## Sheet: best_macth_PubData_comparison_2
Published cell type	This study cell type (# cells)	This study description	R^2	Match
10Xden-Mossy-Cyp26b1	TEGLU23(484)	Excitatory neurons, hippocampus CA3	0.799724	○
10Xden-Mossy-Adcyap1	TEGLU23(484)	Excitatory neurons, hippocampus CA3	0.747522	○
10Xden-GABA-Cnr1	TEINH11(660)	R-LM border Cck interneurons, cortex/hippocampus	0.683125	○
10Xden-GABA-Lhx6	TEINH16(644)	Ivy and MGE-derived neurogliaform cells, cortex/hippocampus	0.70106	○
10Xden-OL	MOL1(8715)	Mature oligodendrocytes	0.851561	○
10Xden-NFOL	COP1(1532)	Committed oligodendrocytes cells (COP)	0.801394	◌
10Xden-Cck-Tox	TEGLU6(598)	Excitatory neurons, cerebral cortex	0.692193	○
10Xden-Mossy-Klk8	TEGLU23(484)	Excitatory neurons, hippocampus CA3	0.705148	○
10Xden-Granule-immature	DGGRC1(983)	Granule neuroblasts, dentate gyrus	0.785926	○
10Xden-Granule-mature	DGGRC2(3385)	Granule neurons, dentate gyrus	0.806957	○
10Xden-Cajal-Retzius	CR(222)	Cajal-Retzius cells, hippocampus	0.531462	○
10Xden-Neuroblast 2	DGNBL2(1445)	Granule neuroblasts, dentate gyrus	0.680679	○
10Xden-Neuroblast 1	DGNBL1(159)	Granule neuroblasts, dentate gyrus	0.572205	○
10Xden-nIPC	OPC(820)	Oligodendrocytes precursor cells (OPC)	0.55568	◌
10Xden-OPC	OPC(820)	Oligodendrocytes precursor cells (OPC)	0.7639	○
10Xden-Radial Glia-like	RGDG(327)	Dentate gyrus radial glia-like cells	0.875742	○
10Xden-Astrocytes	ACTE1(2974)	Telencephalon astrocytes, protoplasmic (Gfap-high)	0.899674	○
10Xden-Microglia	MGL2(1820)	Microglia activates	0.903516	○
10Xden-PVM	PVM2(639)	Perivascular macrophages activated	0.818712	○
10Xden-VLMC	VLMC2(662)	VLMC	0.833967	○
10Xden-Pericytes	PER1(4725)	Pericytes	0.794698	○
10Xden-Endothelial	VEND1(2780)	Vascular endothelial cells	0.843677	○
C1dent-Mossy-Sv2b	TEGLU23(484)	Excitatory neurons, hippocampus CA3	0.682943	○
C1dent-Mossy-Calb2	TEGLU23(484)	Excitatory neurons, hippocampus CA3	0.598431	○
C1dent-GABA-Cnr1	TEINH4(645)	Interneuron-selective interneurons, cortex/hippocampus	0.600409	○
C1dent-GABA-Lhx6	TEINH16(644)	Ivy and MGE-derived neurogliaform cells, cortex/hippocampus	0.617232	○
C1dent-Astrocytes	ACTE1(2974)	Telencephalon astrocytes, protoplasmic (Gfap-high)	0.841354	○
C1dent-Radial Glia-like	RGDG(327)	Dentate gyrus radial glia-like cells	0.772508	○
C1dent-nIPC	OPC(820)	Oligodendrocytes precursor cells (OPC)	0.520975	◌
C1dent-PVM	PVM2(639)	Perivascular macrophages activated	0.695047	○
C1dent-Microglia	MGL2(1820)	Microglia activates	0.712078	○
C1dent-Cajal-Retzius	CR(222)	Cajal-Retzius cells, hippocampus	0.515451	○
C1dent-Granule-immature	DGGRC1(983)	Granule neuroblasts, dentate gyrus	0.673831	○
C1dent-Granule-mature	DGGRC2(3385)	Granule neurons, dentate gyrus	0.728515	○
C1dent-Neuroblast	DGNBL2(1445)	Granule neuroblasts, dentate gyrus	0.590684	○
C1dent-OPC	OPC(820)	Oligodendrocytes precursor cells (OPC)	0.530232	○
C1dent-Endothelial	PER1(4725)	Pericytes	0.742955	◌
C1dent-VLMC	VLMC2(662)	VLMC	0.629626	○
C1dent-OL	MFOL2(2415)	Myelin forming oligodendrocytes (MFOL)	0.736067	◌
Cortex-Int1	TEINH21(385)	Inhibitory neurons, amygdala	0.597749	○
Cortex-Int2	TEINH19(1040)	Hippocamposeptal projection, cortex/hippocampus	0.678732	◌
Cortex-Int4	TEINH19(1040)	Hippocamposeptal projection, cortex/hippocampus	0.621733	◌
Cortex-Int3	TEINH17(675)	Axo-axonic, cortex/hippocampus	0.645676	○
Cortex-Int13	TEINH16(644)	Ivy and MGE-derived neurogliaform cells, cortex/hippocampus	0.644055	○
Cortex-Int15	TEINH15(1069)	CGE-derived neurogliaform cells, cortex/hippocampus	0.641866	○
Cortex-Int14	TEINH15(1069)	CGE-derived neurogliaform cells, cortex/hippocampus	0.687943	○
Cortex-Int16	TEINH14(422)	CGE-derived neurogliaform cells Cxcl14+, cortex/hippocampus	0.655577	○
Cortex-Int12	TEINH14(422)	CGE-derived neurogliaform cells Cxcl14+, cortex/hippocampus	0.666495	○
Cortex-Int11	TEINH13(163)	Trilaminar cells, hippocampus	0.600931	○
Cortex-Int9	TEINH5(449)	Interneuron-selective interneurons, cortex/hippocampus	0.651617	○
Cortex-Int10	TEINH4(645)	Interneuron-selective interneurons, cortex/hippocampus	0.64765	○
Cortex-Int6	TEINH4(645)	Interneuron-selective interneurons, cortex/hippocampus	0.665748	○
Cortex-Int8	TEINH10(581)	R-LM border Cck interneurons, cortex/hippocampus	0.656505	○
Cortex-Int7	TEINH11(660)	R-LM border Cck interneurons, cortex/hippocampus	0.666097	○
Cortex-Int5	TEINH12(280)	Non-border Cck interneurons, cortex/hippocampus	0.634033	○
Cortex-Pvm2	PVM2(639)	Perivascular macrophages activated	0.744173	○
Cortex-Pvm1	PVM2(639)	Perivascular macrophages activated	0.76276	○
Cortex-Mgl1	MGL3(1335)	Microglia activates	0.671469	○
Cortex-Mgl2	MGL3(1335)	Microglia activates	0.600674	○
Cortex-Epend	EPEN(774)	Ependymal cells	0.678138	○
Cortex-Astro1	ACTE1(2974)	Telencephalon astrocytes, protoplasmic (Gfap-high)	0.740184	○
Cortex-Astro2	ACTE1(2974)	Telencephalon astrocytes, protoplasmic (Gfap-high)	0.733116	○
Cortex-Choroid	CHOR(458)	Chorid plexus epithelial cells	0.624304	○
Cortex-Vsmc	VSMC1(1221)	Vascular smooth muscle	0.698839	○
Cortex-Peric	PER1(4725)	Pericytes	0.634886	○
Cortex-Vend2	VEND1(2780)	Vascular endothelial cells	0.735051	○
Cortex-Vend1	VEND2(1025)	Vascular endothelial cells, with Serpine1 module	0.74554	○
Cortex-ClauPyr	TEGLU12(386)	Excitatory neurons, cerebral cortex	0.640431	○
Cortex-S1PyrL5	TEGLU10(866)	Excitatory neurons, cerebral cortex	0.704892	○
Cortex-S1PyrL6b	TEGLU2(274)	Excitatory neurons, cerebral cortex	0.624223	○
Cortex-S1PyrL6	TEGLU3(2734)	Excitatory neurons, cerebral cortex	0.644242	○
Cortex-S1PyrDL	TEGLU11(1464)	Excitatory neurons, cerebral cortex	0.538805	○
Cortex-S1PyrL5a	TEGLU8(3071)	Excitatory neurons, cerebral cortex	0.598192	○
Cortex-S1PyrL4	TEGLU8(3071)	Excitatory neurons, cerebral cortex	0.670919	○
Cortex-S1PyrL23	TEGLU7(2435)	Excitatory neurons, cerebral cortex	0.683418	○
Cortex-CA1PyrInt	TEGLU24(2037)	Excitatory neurons, hippocampus CA1	0.667844	○
Cortex-CA1Pyr1	TEGLU24(2037)	Excitatory neurons, hippocampus CA1	0.724838	○
Cortex-CA1Pyr2	TEGLU24(2037)	Excitatory neurons, hippocampus CA1	0.676152	○
Cortex-CA2Pyr2	TEGLU24(2037)	Excitatory neurons, hippocampus CA1	0.678991	○
Cortex-SubPyr	TEGLU1(402)	Excitatory neurons, cerebral cortex	0.614581	○
Cortex-Oligo1	NFOL1(1612)	Newly formed oligodendrocytes (NFOL)	0.751665	○
Cortex-Oligo4	MFOL2(2415)	Myelin forming oligodendrocytes (MFOL)	0.725946	◌
Cortex-Oligo2	MOL1(8715)	Mature oligodendrocytes	0.749999	◌
Cortex-Oligo5	MOL3(1849)	Mature oligodendrocytes, spinal cord enriched (high Klk6)	0.700484	○
Cortex-Oligo6	MOL1(8715)	Mature oligodendrocytes	0.674807	○
Cortex-Oligo3	MOL1(8715)	Mature oligodendrocytes	0.699237	○
Dorsal-GABA-Tac2	HBINH9(98)	Inhibitory neurons, hindbrain	0.487277	◌
Dorsal-GABA-Gal-Pnoc	SCINH10(65)	Inhibitory neurons, spinal cord	0.554565	○
Dorsal-GABA-Npy-Qrfpr	SCINH3(66)	Inhibitory neurons, spinal cord	0.515552	○
Dorsal-GABA-Npy-Crabp1	SCINH3(66)	Inhibitory neurons, spinal cord	0.575671	○
Dorsal-GABA-Gal-Rspo3	SCINH9(84)	Inhibitory neurons, spinal cord	0.586297	○
Dorsal-GABA-Calb2-Krt17	SCINH7(71)	Inhibitory neurons, spinal cord	0.588403	○
Dorsal-GABA-Calb2-Tac1	SCINH6(87)	Inhibitory neurons, spinal cord	0.597209	○
Dorsal-GABA-Cplx1-Calb2	HBINH9(98)	Inhibitory neurons, hindbrain	0.580677	◌
Dorsal-GABA-Cplx1-Sorcs3	HBINH9(98)	Inhibitory neurons, hindbrain	0.59587	◌
Dorsal-GABA-Cplx1-Adamts5	HBINH9(98)	Inhibitory neurons, hindbrain	0.560267	◌
Dorsal-GABA-Npy-only	SCINH3(66)	Inhibitory neurons, spinal cord	0.596802	○
Dorsal-GABA-Crabp1	SCINH1(18)	Inhibitory neurons, spinal cord	0.585642	○
Dorsal-GABA-Crabp1-Spp1	SCINH1(18)	Inhibitory neurons, spinal cord	0.482449	○
Dorsal-Glut-Gal	MOL1(8715)	Mature oligodendrocytes	0.622486	●
Dorsal-Glut-Elavl4-Lypd1	MOL1(8715)	Mature oligodendrocytes	0.512777	●
Dorsal-Glut-Elavl4-Meis2	HBGLU3(107)	Excitatory neurons, hindbrain	0.48927	◌
Dorsal-GABA-Cplx1-Sst	HBINH5(480)	Inhibitory neurons, hindbrain	0.511775	◌
Dorsal-Glut-Cck-Cpne4	HBGLU10(80)	Excitatory neurons, hindbrain	0.491596	◌
Dorsal-Glut-Cck-Maf	HBGLU10(80)	Excitatory neurons, hindbrain	0.519336	◌
Dorsal-Glut-Nts	SCGLU9(154)	Excitatory neurons, spinal cord	0.492586	○
Dorsal-Glut-Cck-Trh	SCGLU9(154)	Excitatory neurons, spinal cord	0.539571	○
Dorsal-Glut-Reln-Nmur2	SCGLU6(140)	Excitatory neurons, spinal cord	0.512665	○
Dorsal-Glut-Reln-Npff	SCGLU6(140)	Excitatory neurons, spinal cord	0.464574	○
Dorsal-Glut-Tac1-1	SCGLU4(180)	Excitatory neurons, spinal cord	0.513806	○
Dorsal-Glut-Tac1-2	SCGLU4(180)	Excitatory neurons, spinal cord	0.481975	○
Dorsal-Glut-Qrfpr	SCGLU4(180)	Excitatory neurons, spinal cord	0.465358	○
Dorsal-Glut-Elavl4	HBGLU3(107)	Excitatory neurons, hindbrain	0.526046	◌
Dorsal-Glut-Tac2-1	SCGLU5(252)	Excitatory neurons, spinal cord	0.556486	○
Dorsal-Glut-Tac2-2	SCGLU5(252)	Excitatory neurons, spinal cord	0.594399	○
Dorsal-Glut-Tac2-3	SCGLU5(252)	Excitatory neurons, spinal cord	0.601835	○
Striat-CHAT	TECHO(121)	Cholinergic neurons, hypothalamus	0.567963	○
Striat-Sst	TEINH21(385)	Inhibitory neurons, amygdala	0.643409	○
Striat-Pvalb	TEINH17(675)	Axo-axonic, cortex/hippocampus	0.668556	○
Striat-Pthlh	TEINH17(675)	Axo-axonic, cortex/hippocampus	0.628093	○
Striat-Th	TEINH1(576)	Inhibitory neurons, pallidum	0.574831	◌
Striat-NPY-NGC	TEINH15(1069)	CGE-derived neurogliaform cells, cortex/hippocampus	0.604904	○
Striat-OPC	VLMC1(702)	VLMC	0.491523	●
Striat-VSM	VSMC1(1221)	Vascular smooth muscle	0.625778	○
Striat-ENDO	VEND1(2780)	Vascular endothelial cells	0.739871	○
Striat-CYCLING	ENTG1(163)	Cycling enteric glia	0.362901	○
Striat-MICROGLIA	MGL3(1335)	Microglia activates	0.506257	○
Striat-MSND2	MSN2(1094)	D2 medium spiny neurons, striatum	0.747552	○
Striat-MSND1	MSN1(869)	D1 medium spiny neurons, striatum	0.734905	○
Striat-ASTRO	ACTE1(2974)	Telencephalon astrocytes, protoplasmic (Gfap-high)	0.538933	○
Striat-OLIGOS	MOL1(8715)	Mature oligodendrocytes	0.719912	○
Sympat-NA1	SYNOR2(62)	Noradrenergic neurons, sympathetic	0.60392	○
Sympat-NA3	SYNOR3(409)	Noradrenergic neurons, sympathetic	0.620856	○
Sympat-NA2	SYNOR3(409)	Noradrenergic neurons, sympathetic	0.612232	○
Sympat-NA4	SYNOR4(182)	Noradrenergic erector muscle neurons	0.599019	○
Sympat-NA5	SYNOR4(182)	Noradrenergic erector muscle neurons	0.57534	○
Sympat-Ach1	SYCHO2(75)	Cholinergic neurons, sympathetic	0.579087	○
Sympat-Ach2	SYCHO2(75)	Cholinergic neurons, sympathetic	0.561563	○
Sympat-Glut	PSPEP4(117)	Peptidergic (PEP1.1), DRG	0.495414	○
