# Supplementary material for: Molecular Architecture of the Mouse Nervous System
Source: Cell. 2018 Aug 9;174(4):999–1014.e22. doi: 10.1016/j.cell.2018.06.021 (PMC6086934; doi:10.1016/j.cell.2018.06.021)
Supplement: Table S3. Cell Types and Metadata, Related to Figure 1 — All the cell types (clusters) reported in this study are listed, ordered as in Figure 1C, along with annotation giving the cluster name, description, brain region, developmental compartment, putative neurotransmitter, taxonomy assignment, and probably location. [file mmc3.xlsx]

## Sheet: 7571_0_celltypes_summary_leafor
Dendrogram order	Cluster name	Description	Region	Developmental compartment	Neurotransmitter	Comment	Taxonomy_group	Probable location (manually assigned)
0	TEGLU1	Excitatory neurons, cerebral cortex	Cortex	Telencephalon	Glutamate (VGLUT1),Glutamate (VGLUT2),Glutamate (VGLUT3)	Remaining heterogeneity for VGLUT3	Telencephalon projecting excitatory neurons	Cingulate/Retrosplenial area, layer 6
1	TEGLU3	Excitatory neurons, cerebral cortex	Cortex	Telencephalon	Glutamate (VGLUT1)		Telencephalon projecting excitatory neurons	Cortex pyramidal layer 6
2	TEGLU2	Excitatory neurons, cerebral cortex	Cortex	Telencephalon	Glutamate (VGLUT1)		Telencephalon projecting excitatory neurons	Cortex pyramidal layer 6b
3	TEGLU20	Excitatory neurons, cerebral cortex	Cortex	Telencephalon	Glutamate (VGLUT1)	Remaining heterogeneity for Nitric oxide	Telencephalon projecting excitatory neurons	Cortex pyramidal layer 6
4	TEGLU11	Excitatory neurons, cerebral cortex	Cortex	Telencephalon	Glutamate (VGLUT1)		Telencephalon projecting excitatory neurons	Cortical pyramidal (poor markers)
5	TEGLU12	Excitatory neurons, cerebral cortex	Cortex	Telencephalon	Glutamate (VGLUT1),Glutamate (VGLUT2)		Telencephalon projecting excitatory neurons	Lateral cortex layer 6: gustatory, barrel field, auditory
6	TEGLU10	Excitatory neurons, cerebral cortex	Cortex	Telencephalon	Glutamate (VGLUT1)	Remaining heterogeneity for VGLUT2, Nitric oxide	Telencephalon projecting excitatory neurons	Cortical pyramidal layer 5
7	TEGLU9	Excitatory neurons, cerebral cortex	Cortex	Telencephalon	Glutamate (VGLUT1),Glutamate (VGLUT2)		Telencephalon projecting excitatory neurons	Cingulate/Retrosplenial area, layer 5
8	TEGLU8	Excitatory neurons, cerebral cortex	Cortex	Telencephalon	Glutamate (VGLUT1),Glutamate (VGLUT2)		Telencephalon projecting excitatory neurons	Cortical pyramidal layer 4
9	TEGLU7	Excitatory neurons, cerebral cortex	Cortex	Telencephalon	Glutamate (VGLUT1),Glutamate (VGLUT2)	Remaining heterogeneity for VGLUT2, Nitric oxide	Telencephalon projecting excitatory neurons	Cortical pyramidal layer 2/3
10	TEGLU6	Excitatory neurons, cerebral cortex	Cortex	Telencephalon	Glutamate (VGLUT1),Glutamate (VGLUT2)	Remaining heterogeneity for Nitric oxide	Telencephalon projecting excitatory neurons	Cingulate/Retrosplenial area, layer 2
11	TEGLU13	Excitatory neurons, cerebral cortex	Cortex	Telencephalon	Glutamate (VGLUT1),Glutamate (VGLUT2),Nitric oxide	Remaining heterogeneity for VGLUT2	Telencephalon projecting excitatory neurons	Subiculum
12	TEGLU14	Excitatory neurons, cerebral cortex	Cortex	Telencephalon	Glutamate (VGLUT1),Glutamate (VGLUT2)		Telencephalon projecting excitatory neurons	Subiculum
13	TEGLU5	Excitatory neurons, cerebral cortex	Cortex	Telencephalon	Glutamate (VGLUT1),Glutamate (VGLUT2)		Telencephalon projecting excitatory neurons	Entorhinal superficial layers
14	TEGLU16	Excitatory neurons, cerebral cortex	Cortex	Telencephalon	Glutamate (VGLUT1),Glutamate (VGLUT2),Nitric oxide		Telencephalon projecting excitatory neurons	Piriform pyramidal
15	TEGLU15	Excitatory neurons, cerebral cortex	Cortex	Telencephalon	Glutamate (VGLUT1),Glutamate (VGLUT2)	Remaining heterogeneity for Nitric oxide	Telencephalon projecting excitatory neurons	Piriform pyramidal
16	TEGLU17	Excitatory neurons, cerebral cortex	Cortex	Telencephalon	Glutamate (VGLUT1),Glutamate (VGLUT2)	Remaining heterogeneity for Nitric oxide	Telencephalon projecting excitatory neurons	Piriform pyramidal
17	TEGLU18	Excitatory neurons, cerebral cortex	Cortex	Telencephalon	Glutamate (VGLUT1),Glutamate (VGLUT2)		Telencephalon projecting excitatory neurons	Anterior olfactory nucleus, deep layer
18	TEGLU19	Excitatory neurons, cerebral cortex	Cortex	Telencephalon	Glutamate (VGLUT1)		Telencephalon projecting excitatory neurons	Anterior olfactory nucleus and ventral striatum
19	TEGLU22	Excitatory neurons, amygdala	Amygdala	Telencephalon	Glutamate (VGLUT1),Glutamate (VGLUT2)		Telencephalon projecting excitatory neurons	Basolateral amygdala
20	TEGLU21	Excitatory neurons, hippocampus CA1	Hippocampus	Telencephalon	Glutamate (VGLUT1),Nitric oxide		Telencephalon projecting excitatory neurons	CA1 (posterior),subiculum,entorhinal
21	TEGLU4	Excitatory neurons, cerebral cortex	Cortex	Telencephalon	Glutamate (VGLUT1),Glutamate (VGLUT2)	Further split possible based on VGLUT2	Telencephalon projecting excitatory neurons	Cortex pyramidal layer 5, Cingulate/Retrosplenial area (superficial and deep)
22	TEGLU24	Excitatory neurons, hippocampus CA1	Hippocampus	Telencephalon	Glutamate (VGLUT1),Nitric oxide	Remaining heterogeneity for Nitric oxide	Telencephalon projecting excitatory neurons	CA1
23	TEGLU23	Excitatory neurons, hippocampus CA3	Hippocampus	Telencephalon	Glutamate (VGLUT1),Nitric oxide	Further split possible	Telencephalon projecting excitatory neurons	CA3
24	DGGRC1	Granule neuroblasts, dentate gyrus	Dentate gyrus	Telencephalon	Glutamate (VGLUT1)		Dentate gyrus granule neurons	Dentate gyrus
25	DGGRC2	Granule neurons, dentate gyrus	Dentate gyrus	Telencephalon	Glutamate (VGLUT1)		Dentate gyrus granule neurons	Dentate gyrus
26	MSN1	D1 medium spiny neurons, striatum	Striatum dorsal	Telencephalon	GABA		Telencephalon projecting inhibitory neurons	Striatum dorsal
27	MSN2	D2 medium spiny neurons, striatum	Striatum dorsal	Telencephalon	GABA		Telencephalon projecting inhibitory neurons	Striatum dorsal
28	MSN3	D2 medium spiny neurons, striatum	Striatum ventral	Telencephalon	GABA		Telencephalon projecting inhibitory neurons	Striatum ventral
29	MSN4	D1 medium spiny neurons, striatum	Striatum ventral	Telencephalon	GABA		Telencephalon projecting inhibitory neurons	Striatum ventral
30	MSN5	Patch D1/D2 neurons, striatum	Striatum ventral	Telencephalon	GABA		Telencephalon projecting inhibitory neurons	Striatum ventral
31	MSN6	Matrix D1 neurons, striatum	Striatum ventral	Telencephalon	GABA		Telencephalon projecting inhibitory neurons	Striatum ventral
32	DETPH	Neuroblast-like, habenula	Thalamus	Diencephalon	Glutamate (VGLUT2)	Neurotransmitter assigned manually	Non-glutamatergic neuroblasts	Medial habenula
33	DGNBL2	Granule neuroblasts, dentate gyrus	Dentate gyrus	Telencephalon	Glutamate (VGLUT1)	Remaining heterogeneity for VGLUT1	Non-glutamatergic neuroblasts	Dentate gyrus
34	DGNBL1	Granule neuroblasts, dentate gyrus	Dentate gyrus	Telencephalon	Glutamate (VGLUT2)		Non-glutamatergic neuroblasts	Dentate gyrus
35	SZNBL	Neuronal intermidate progenitor cells	Striatum dorsal, Striatum ventral, Dentate gyrus	Telencephalon	GABA		Non-glutamatergic neuroblasts	Sub ventricular zone, Dentate gyrus
36	OBNBL3	Neuroblasts, olfactory bulb	Olfactory bulb	Telencephalon	GABA		Non-glutamatergic neuroblasts	Olfactory bulb
37	OBINH1	Inhibitory neurons, olfactory bulb	Olfactory bulb	Telencephalon	GABA		Olfactory inhibitory neurons	Main and accessory olfactory bulb granular layer
38	OBINH5	Inhibitory neurons, olfactory nulb	Olfactory bulb	Telencephalon	GABA	Remaining heterogeneity for Nitric oxide	Olfactory inhibitory neurons	Olfactory bulb
39	OBINH2	Inner horizontal cell, olfactory bulb	Olfactory bulb	Telencephalon	GABA		Olfactory inhibitory neurons	Olfactory bulb, mitral cell layer
40	OBINH3	Inhibitory neurons, olfactory bulb	Olfactory bulb	Telencephalon	GABA		Olfactory inhibitory neurons	Accessory olfactory bulb granular layer
41	OBINH4	Inhibitory neurons, olfactory bulb	Olfactory bulb	Telencephalon	GABA		Olfactory inhibitory neurons	Olfactory bulb, inner granular layer
42	OBNBL4	Inhibitory neurons, olfactory bulb	Olfactory bulb	Telencephalon	GABA		Olfactory inhibitory neurons	Main olfactory bulb, glomerular layer
43	OBNBL5	Inhibitory neurons, olfactory bulb	Olfactory bulb	Telencephalon	GABA		Olfactory inhibitory neurons	Main olfactory bulb, glomerular layer and Accessory olfactory bulb, granular layer
44	OBDOP	Dopaminergic periglomerular interneuron, olfactory bulb	Olfactory bulb	Telencephalon	GABA,Dopamine		Olfactory inhibitory neurons	Olfactory bulb, periglomerular layer
45	OBINH6	External plexiform layer interneuron, olfactory bulb	Olfactory bulb	Telencephalon	GABA		Olfactory inhibitory neurons	Olfactory bulb, outer plexiform layer
46	DEINH1	Inhibitory neurons, thalamus	Thalamus	Diencephalon	GABA	Trinarization detects VGLUT2	Telencephalon inhibitory interneurons	Reticular nucleus of the thalamus (Sst low)
47	DEINH2	Inhibitory neurons, thalamus	Thalamus	Diencephalon	GABA		Telencephalon inhibitory interneurons	Reticular nucleus of the thalamus
48	TEINH17	Axo-axonic, cortex/hippocampus	Hippocampus,Cortex	Telencephalon	GABA	Further split possible	Telencephalon inhibitory interneurons	Hippocampus,Cortex
49	TEINH18	Basket and bistratified cells, cortex/hippocampus	Hippocampus,Cortex	Telencephalon	GABA,Nitric oxide		Telencephalon inhibitory interneurons	Hippocampus,Cortex
50	TEINH19	Hippocamposeptal projection, cortex/hippocampus	Hippocampus,Cortex	Telencephalon	GABA		Telencephalon inhibitory interneurons	Hippocampus (so),Cortex
51	TEINH21	Sleep-active, long-range projection interneurons, cortex/hippocampus	Hippocampus,Cortex	Telencephalon	GABA,Nitric oxide	Further split possible based on Acetylcholine	Telencephalon inhibitory interneurons	Hippocampus,Cortex
52	TEINH16	Ivy and MGE-derived neurogliaform cells, cortex/hippocampus	Hippocampus,Cortex	Telencephalon	GABA,Nitric oxide		Telencephalon inhibitory interneurons	Hippocampus,Cortex
53	TEINH15	CGE-derived neurogliaform cells, cortex/hippocampus	Hippocampus,Cortex	Telencephalon	GABA,Nitric oxide		Telencephalon inhibitory interneurons	Hippocampus,Cortex
54	TEINH14	CGE-derived neurogliaform cells Cxcl14+, cortex/hippocampus	Hippocampus,Cortex	Telencephalon	GABA	Remaining heterogeneity for Nitric oxide	Telencephalon inhibitory interneurons	Hippocampus,Cortex
55	TEINH20	Inhibitory interneurons, hippocampus	Hippocampus	Telencephalon	GABA		Telencephalon inhibitory interneurons	Hippocampus (sr/slm)
56	TEINH13	Trilaminar cells, hippocampus	Hippocampus	Telencephalon	Glutamate (VGLUT3),GABA	Remaining heterogeneity for VGLUT3	Telencephalon inhibitory interneurons	Hippocampus
57	TEINH12	Non-border Cck interneurons, cortex/hippocampus	Hippocampus,Cortex	Telencephalon	Glutamate (VGLUT3),GABA	Remaining heterogeneity for VGLUT3	Telencephalon inhibitory interneurons	Hippocampus,Cortex
58	TEINH9	Non-border Cck interneurons, hippocampus	Hippocampus	Telencephalon	GABA		Telencephalon inhibitory interneurons	Hippocampus
59	TEINH10	R-LM border Cck interneurons, cortex/hippocampus	Hippocampus,Cortex	Telencephalon	Glutamate (VGLUT3),GABA	Remaining heterogeneity for VGLUT3, Nitric oxide	Telencephalon inhibitory interneurons	Hippocampus (sr/slm),Cortex
60	TEINH11	R-LM border Cck interneurons, cortex/hippocampus	Hippocampus,Cortex	Telencephalon	Glutamate (VGLUT3),GABA	Remaining heterogeneity for VGLUT3	Telencephalon inhibitory interneurons	Hippocampus (sr/slm),Cortex
61	TEINH4	Interneuron-selective interneurons, cortex/hippocampus	Hippocampus,Cortex	Telencephalon	GABA		Telencephalon inhibitory interneurons	Hippocampus,Cortex
62	TEINH5	Interneuron-selective interneurons, cortex/hippocampus	Hippocampus,Cortex	Telencephalon	GABA,Nitric oxide		Telencephalon inhibitory interneurons	Hippocampus,Cortex
63	TEINH8	Interneuron-selective interneurons, hippocampus	Hippocampus	Telencephalon	GABA		Telencephalon inhibitory interneurons	Hippocampus
64	TEINH7	Interneuron-selective interneurons, hippocampus	Hippocampus	Telencephalon	GABA		Telencephalon inhibitory interneurons	Hippocampus
65	TEINH6	Interneuron-selective interneurons, cortex/hippocampus	Hippocampus,Cortex	Telencephalon	GABA	Remaining heterogeneity for Nitric oxide	Telencephalon inhibitory interneurons	Hippocampus,Cortex
66	TECHO	Cholinergic interneurons, telencephalon	Striatum dorsal, Striatum ventral,Amygdala	Telencephalon	Glutamate (VGLUT3),GABA,Acetylcholine,Nitric oxide	Remaining heterogeneity for GABA, Nitric oxide	Cholinergic and monoaminergic neurons	Striatum,Amygdala
67	DECHO1	Cholinergic neurons, septal nucleus, Meissnert and diagonal band	Hypothalamus	Diencephalon	Glutamate (VGLUT3),GABA,Acetylcholine,Nitric oxide	Further split possible based on GABA, VGLUT3	Cholinergic and monoaminergic neurons	Medial septal nuclues, diagonal band nucleus and nucleus basalis of Meissnert
68	HBCHO4	Afferent nuclei of cranial nerves III-V	Pons	Rhombencephalon	Glutamate (VGLUT2),Acetylcholine,Nitric oxide	Remaining heterogeneity for VGLUT2	Cholinergic and monoaminergic neurons	Afferent nuclei of cranial nerves III-V
69	HBCHO3	Afferent nuclei of cranial nerves VI-XII	Medulla	Rhombencephalon	Acetylcholine,Noradrenaline,Dopamine,Nitric oxide	Remaining heterogeneity for Dopamine, Noradrenaline	Cholinergic and monoaminergic neurons	Afferent nuclei of cranial nerves VI-XII
70	HBADR	Adrenergic cell groups of the medulla	Medulla	Rhombencephalon	Glutamate (VGLUT2),Glutamate (VGLUT3),Adrenaline	Remaining heterogeneity for Acetylcholine	Cholinergic and monoaminergic neurons	Nucleus of the solitary tract, adrenergic cell groups C1-3
71	HBNOR	Noradrenergic neurons of the medulla	Medulla	Rhombencephalon	Glutamate (VGLUT2),Noradrenaline,Nitric oxide	Remaining heterogeneity for Serotonin	Cholinergic and monoaminergic neurons	A1-2 noradrenergic cell groups
72	HYPEP7	Pmch neurons, hypothalamus	Hypothalamus	Diencephalon	Glutamate (VGLUT2)		Cholinergic and monoaminergic neurons	Lateral hypothalamic area
73	HYPEP6	Orexin-producing neurons, hypothalamus	Hypothalamus	Diencephalon	Glutamate (VGLUT2),Nitric oxide	Remaining heterogeneity for Dopamine	Cholinergic and monoaminergic neurons	Dorsomedial nucleus of the hypothalamus
74	MEGLU14	Glutamatergic projection neurons of the raphe nucleus	Midbrain dorsal	Mesencephalon	Glutamate (VGLUT3)	Remaining heterogeneity for Acetylcholine	Cholinergic and monoaminergic neurons	Dorsal raphe nucleus
75	MBDOP1	Dopaminergic neurons, periaqueductal grey	Midbrain ventral	Mesencephalon	Glutamate (VGLUT2),Dopamine		Cholinergic and monoaminergic neurons	Ventral midbrain, periaqueductal grey
76	MBDOP2	Dopaminergic neurons, ventral midbrain (SNc, VTA)	Midbrain ventral	Mesencephalon	Glutamate (VGLUT2),Dopamine		Cholinergic and monoaminergic neurons	Ventral tegmental area and subtantia nigra
77	HBSER1	Serotonergic neurons, hindbrain	Pons	Rhombencephalon	Glutamate (VGLUT3),Serotonin	Remaining heterogeneity for Nitric oxide	Cholinergic and monoaminergic neurons	Ventral midbrain/isthmic dorsal raphe (B7), caudal linear nucleus (B8), medial lemniscus (B9), isthmic periaqueductal grey (B4?)
78	HBSER2	Serotonergic neurons, hindbrain	Pons	Rhombencephalon	Glutamate (VGLUT3),Serotonin	Remaining heterogeneity for Nitric oxide	Cholinergic and monoaminergic neurons	Nucleus raphe Pons (B5, B6)
79	HBSER3	Serotonergic neurons, hindbrain	Pons	Rhombencephalon	Glutamate (VGLUT3),GABA,Serotonin	Remaining heterogeneity for VGLUT3	Cholinergic and monoaminergic neurons	Ventral midbrain, rostral pons
80	HBSER5	Serotonergic neurons, hindbrain	Pons	Rhombencephalon	GABA,Serotonin		Cholinergic and monoaminergic neurons	Nucleus raphe pons (pallidus, oscurus, magnus, B1-3)
81	HBSER4	Serotonergic neurons, hindbrain	Medulla	Rhombencephalon	Glutamate (VGLUT3),Serotonin	Remaining heterogeneity for Acetylcholine	Cholinergic and monoaminergic neurons	Nucleus raphe medulla (pallidus, oscurus, magnus, B1-3)
82	TEINH3	Inhibitory neurons, telencephalon	Pallidum	Telencephalon	GABA		Peptidergic neurons	Bed nuclei of the stria terminalis posterior division
83	TEINH2	Inhibitory neurons, septal nucleus	Striatum dorsal, Striatum ventral	Telencephalon	GABA		Peptidergic neurons	Septal nucleus
84	DEINH4	Inhibitory neurons, thalamus	Thalamus	Diencephalon	GABA,Nitric oxide		Peptidergic neurons	Paraventricular nucleus of the thalamus (best fit) but do not fit with Nmu expression
85	DEINH5	Peptidergic neurons, hypothalamus	Hypothalamus	Diencephalon	GABA		Peptidergic neurons	Medial preoptic nucleus, Bed nuclei of the stria terminalis anterior division
86	HYPEP3	Peptidergic neurons, hypothalamus	Hypothalamus	Diencephalon	Glutamate (VGLUT2),Nitric oxide	Trinarization detects GABA	Peptidergic neurons	Ventromedial hypothalamic nucleus
87	HYPEP1	Peptidergic neurons, hypothalamus	Hypothalamus	Diencephalon	Glutamate (VGLUT2)	Remaining heterogeneity for Nitric oxide	Peptidergic neurons	Lateral hypothalamic area
88	HYPEP2	Peptidergic neurons, hypothalamus	Hypothalamus	Diencephalon	Glutamate (VGLUT2),Nitric oxide	Remaining heterogeneity for VGLUT2	Peptidergic neurons	Paraventricular hypothalamic nucleus
89	MEINH14	Inhibitory neurons, midbrain	Midbrain ventral	Mesencephalon	GABA		Peptidergic neurons	Midbrain reticular nucleus, Darkschewitz nucleus,
90	DEINH6	Peptidergic neurons, hypothalamus	Hypothalamus	Diencephalon	GABA		Peptidergic neurons	Arcuate hypothalamic nucleus (probably, Npy, Agrp cells)
91	DEINH8	Inhibitory neurons, hypothalamus	Hypothalamus	Diencephalon	GABA		Peptidergic neurons	Suprachiasmatic nucleus, Medial preoptic nucleus
92	DEINH7	Inhibitory neurons, hypothalamus	Hypothalamus	Diencephalon	GABA		Peptidergic neurons	Suprachiasmatic nucleus, Medial preoptic nucleus
93	HYPEP5	Vasopressin-producing cells, hypothalamus	Hypothalamus	Diencephalon	Glutamate (VGLUT2)		Peptidergic neurons	Paraventricular hypothalamic nucleus magnocellular division and/or Diagonal band nucleus
94	HYPEP4	Oxytocin-producing cells, hypothalamus	Hypothalamus	Diencephalon	Glutamate (VGLUT2),Nitric oxide		Peptidergic neurons	Dorsomedial nucleus of the hypothalamus. magnocellular neurosecretory cells.
95	HYPEP8	Peptidergic neurons, hypothalamus	Hypothalamus	Diencephalon	Glutamate (VGLUT2)		Peptidergic neurons	Anteroventral periventricular continue along midline to Medial septal nucleus
96	SCINH11	Central canal neurons, spinal cord	Spinal cord	Spinal cord	GABA		Peptidergic neurons	Spinal Cord central canal
97	SCINH10	Inhibitory neurons, spinal cord	Spinal cord	Spinal cord	GABA,Glycine,Nitric oxide	Remaining heterogeneity for Glycine	Spinal cord inhibitory neurons	Dorsal horn, lamina 2-6
98	SCINH9	Inhibitory neurons, spinal cord	Spinal cord	Spinal cord	GABA,Glycine	Remaining heterogeneity for Nitric oxide	Spinal cord inhibitory neurons	Dorsal horn, lamina 2-6
99	SCINH8	Inhibitory neurons, spinal cord	Spinal cord	Spinal cord	GABA		Spinal cord inhibitory neurons	Dorsal horn, lamina 2-6
100	SCINH7	Inhibitory neurons, spinal cord	Spinal cord	Spinal cord	GABA		Spinal cord inhibitory neurons	Dorsal horn, lamina 2-6
101	SCINH6	Inhibitory neurons, spinal cord	Spinal cord	Spinal cord	GABA		Spinal cord inhibitory neurons	Dorsal horn, lamina 2-4
102	SCINH5	Inhibitory neurons, spinal cord	Spinal cord	Spinal cord	GABA,Glycine		Spinal cord inhibitory neurons	Dorsal horn, lamina 2-6
103	SCINH4	Inhibitory neurons, spinal cord	Spinal cord	Spinal cord	GABA		Spinal cord inhibitory neurons	Dorsal horn, lamina 3-6
104	SCINH3	Inhibitory neurons, spinal cord	Spinal cord	Spinal cord	GABA,Glycine		Spinal cord inhibitory neurons	Dorsal horn, lamina 2-6
105	HBINH9	Inhibitory neurons, hindbrain	Medulla	Rhombencephalon	GABA,Glycine	Remaining heterogeneity for Nitric oxide	Spinal cord inhibitory neurons	Paragigantocellular reticular nucleus
106	SCINH2	Inhibitory neurons, spinal cord	Spinal cord	Spinal cord	GABA,Glycine	Trinarization detects VGLUT2	Spinal cord inhibitory neurons	Dorsal horn, lamina 2-6
107	SCGLU1	Excitatory neurons, spinal cord	Spinal cord	Spinal cord	Glutamate (VGLUT2)		Spinal cord excitatory neurons	Dorsal horn lamina 4-6
108	SCGLU2	Excitatory neurons, spinal cord	Spinal cord	Spinal cord	Glutamate (VGLUT2)		Spinal cord excitatory neurons	Dorsal horn lamina 4-6
109	SCGLU3	Excitatory neurons, spinal cord	Spinal cord	Spinal cord	Glutamate (VGLUT2)		Spinal cord excitatory neurons	Dorsal horn lamina 1-3
110	SCGLU4	Excitatory neurons, spinal cord	Spinal cord	Spinal cord	Glutamate (VGLUT2),Nitric oxide		Spinal cord excitatory neurons	Dorsal horn lamina 2-3
111	SCGLU5	Excitatory neurons, spinal cord	Spinal cord	Spinal cord	Glutamate (VGLUT2)		Spinal cord excitatory neurons	Dorsal horn, lamina 2-3
112	SCGLU6	Excitatory neurons, spinal cord	Spinal cord	Spinal cord	Glutamate (VGLUT2)		Spinal cord excitatory neurons	Dorsal horn lamina 1-2
113	SCGLU7	Excitatory neurons, spinal cord	Spinal cord	Spinal cord	Glutamate (VGLUT2)		Spinal cord excitatory neurons	Dorsal horn lamina 2-5
114	SCGLU8	Excitatory neurons, spinal cord	Spinal cord	Spinal cord	Glutamate (VGLUT2)	Neurotransmitter assigned manually	Spinal cord excitatory neurons	Dorsal horn lamina 2-5
115	SCGLU9	Excitatory neurons, spinal cord	Spinal cord	Spinal cord	Glutamate (VGLUT2)		Spinal cord excitatory neurons	Dorsal horn lamina 3
116	SCGLU10	Excitatory neurons, spinal cord	Spinal cord	Spinal cord	Glutamate (VGLUT2)		Spinal cord excitatory neurons	Dorsal horn lamina 2-4
117	HBGLU10	Excitatory neurons, hindbrain	Medulla	Rhombencephalon	Glutamate (VGLUT2)		Spinal cord excitatory neurons	Nucleus of the solitary tract
118	HBGLU3	Excitatory neurons, hindbrain	Medulla	Rhombencephalon	Glutamate (VGLUT2),Nitric oxide	Remaining heterogeneity for Nitric oxide	Di- and mesencephalon excitatory neurons	Nucleus of the solitary tract
119	HBGLU2	Excitatory neurons, hindbrain	Medulla	Rhombencephalon	Glutamate (VGLUT2),Nitric oxide		Di- and mesencephalon excitatory neurons	Nucleus of the solitary tract
120	MEGLU2	Excitatory neurons, midbrain	Midbrain dorsal	Mesencephalon	Glutamate (VGLUT2)		Di- and mesencephalon excitatory neurons	Periaqueductal grey
121	MEGLU3	Excitatory neurons, midbrain	Midbrain dorsal	Mesencephalon	Glutamate (VGLUT2)		Di- and mesencephalon excitatory neurons	Periaqueductal grey
122	DEGLU5	Excitatory neurons, midbrain	Midbrain dorsal	Mesencephalon	Glutamate (VGLUT2)		Di- and mesencephalon excitatory neurons	Anterior pretectal nucleus
123	MEGLU1	Excitatory neurons, midbrain	Midbrain dorsal	Mesencephalon	Glutamate (VGLUT2)	Remaining heterogeneity for Nitric oxide	Di- and mesencephalon excitatory neurons	Superior colliculus, red nucleus
124	MEGLU7	Excitatory neurons, midbrain	Midbrain dorsal	Mesencephalon	Glutamate (VGLUT2)		Di- and mesencephalon excitatory neurons	Inferior colliculus
125	MEGLU8	Excitatory neurons, midbrain	Midbrain dorsal	Mesencephalon	Glutamate (VGLUT2),Nitric oxide		Di- and mesencephalon excitatory neurons	Inferior colliculus
126	MEGLU9	Excitatory neurons, midbrain	Midbrain dorsal	Mesencephalon	Glutamate (VGLUT2),Nitric oxide	Further split possible based on Th	Di- and mesencephalon excitatory neurons	Mantle of inferior colliculus
127	MEGLU10	Excitatory neurons, midbrain	Midbrain dorsal	Mesencephalon	Glutamate (VGLUT2),Nitric oxide		Di- and mesencephalon excitatory neurons	Inferior colliculus
128	MEGLU11	Excitatory neurons, midbrain	Midbrain dorsal	Mesencephalon	Glutamate (VGLUT2)		Di- and mesencephalon excitatory neurons	Inferior colliculus
129	MBCHO1	Cholinergic neurons, midbrain red nucleus	Midbrain ventral	Mesencephalon	Glutamate (VGLUT2),Acetylcholine		Di- and mesencephalon excitatory neurons	Red nucleus
130	MEGLU6	Excitatory neurons, midbrain	Midbrain dorsal	Mesencephalon	Glutamate (VGLUT2)		Di- and mesencephalon excitatory neurons	Superior colliculus, sensory related, deep layer
131	MEGLU5	Excitatory neurons, midbrain	Midbrain dorsal	Mesencephalon	Glutamate (VGLUT2)		Di- and mesencephalon excitatory neurons	Superior colliculus, sensory related
132	MEGLU4	Excitatory neurons, midbrain	Midbrain dorsal	Mesencephalon	Glutamate (VGLUT2),Nitric oxide		Di- and mesencephalon excitatory neurons	Superior colliculus, sensory related
133	CR	Cajal-Retzius cells, hippocampus	Dentate gyrus	Telencephalon	Glutamate (VGLUT1),Glutamate (VGLUT2)		Di- and mesencephalon excitatory neurons	Dentate gyrus molecular layer
134	DECHO2	Cholinergic neurons, habenula	Thalamus	Diencephalon	Glutamate (VGLUT1),Glutamate (VGLUT2),Acetylcholine	Further split possible based on Acetylcholine, Th	Di- and mesencephalon excitatory neurons	Habenula
135	HBGLU1	Excitatory neurons, hindbrain	Medulla	Rhombencephalon	Glutamate (VGLUT2),Glutamate (VGLUT3)		Di- and mesencephalon excitatory neurons	Inferior olivary complex
136	DEGLU1	Excitatory neurons, thalamus	Thalamus	Diencephalon	Glutamate (VGLUT1),Glutamate (VGLUT2)		Di- and mesencephalon excitatory neurons	Posterior thalamus
137	DEGLU2	Excitatory neurons, hypothalamus	Hypothalamus	Diencephalon	Glutamate (VGLUT1),Glutamate (VGLUT2)	Further split possible based on VGLUT1	Di- and mesencephalon excitatory neurons	Subparafascicular nucleus
138	DEGLU3	Excitatory neurons, thalamus	Thalamus	Diencephalon	Glutamate (VGLUT2)		Di- and mesencephalon excitatory neurons	Paraventricular nucleus of the thalamus
139	DEGLU4	Excitatory neurons, thalamus	Thalamus	Diencephalon	Glutamate (VGLUT1),Glutamate (VGLUT2)		Di- and mesencephalon excitatory neurons	Parafascicular nucleus
140	MEINH12	Inhibitory neurons, midbrain	Midbrain dorsal	Mesencephalon	GABA		Di- and mesencephalon inhibitory neurons	Superior colliculus
141	MEINH11	Inhibitory neurons, midbrain	Midbrain dorsal	Mesencephalon	GABA,Nitric oxide		Di- and mesencephalon inhibitory neurons	Superior colliculus superficial gray layer
142	MEINH10	Inhibitory neurons, midbrain	Midbrain dorsal	Mesencephalon	GABA,Nitric oxide		Di- and mesencephalon inhibitory neurons	Superior colliculus superficial grey layer
143	MEINH9	Inhibitory neurons, midbrain	Midbrain dorsal	Mesencephalon	GABA	Remaining heterogeneity for Nitric oxide	Di- and mesencephalon inhibitory neurons	Dorsal midbrain scattered
144	MEINH5	Inhibitory neurons, midbrain	Midbrain dorsal	Mesencephalon	GABA		Di- and mesencephalon inhibitory neurons	Superior colliculus (sparse)
145	MEINH6	Inhibitory neurons, midbrain	Midbrain dorsal	Mesencephalon	GABA	Trinarization detects VGLUT2	Di- and mesencephalon inhibitory neurons	Superior colliculus
146	MEINH7	Inhibitory neurons, midbrain	Midbrain dorsal	Mesencephalon	GABA		Di- and mesencephalon inhibitory neurons	Superior colliculus
147	MEINH4	Inhibitory neurons, midbrain	Midbrain dorsal	Mesencephalon	GABA,Nitric oxide		Di- and mesencephalon inhibitory neurons	Anterior pretectal nucleus
148	MEINH3	Inhibitory neurons, midbrain	Midbrain dorsal	Mesencephalon	GABA		Di- and mesencephalon inhibitory neurons	Dorsal midbrain, medial geniculate nucleus, anteroventral midbrain
149	HBINH5	Inhibitory neurons, hindbrain	Medulla	Rhombencephalon	GABA,Glycine		Di- and mesencephalon inhibitory neurons	Gigantocellular reticular nucleus
150	MEINH2	Inhibitory neurons, midbrain	Midbrain dorsal,Midbrain ventral	Mesencephalon	GABA		Di- and mesencephalon inhibitory neurons	Midbrain
151	DEINH3	Inhibitory neurons, hypothalamus	Hypothalamus	Diencephalon	GABA		Di- and mesencephalon inhibitory neurons	Subthalamic nucleus
152	TEINH1	Inhibitory neurons, pallidum	Pallidum	Telencephalon	GABA		Di- and mesencephalon inhibitory neurons	Medial septal nucleus and Magnocellular nucleus
153	MEINH13	Inhibitory neurons, midbrain	Midbrain ventral	Mesencephalon	GABA		Di- and mesencephalon inhibitory neurons	Ventral/caudal midbrain (SN, VTA, reticular nucleus)
154	MEINH8	Inhibitory neurons, midbrain	Midbrain dorsal	Mesencephalon	GABA	Remaining heterogeneity for Nitric oxide	Di- and mesencephalon inhibitory neurons	Superior colliculus superficial grey layer; Erdinger-Westphal nucleus, periaqueductal grey, nucleus of the optic tract
155	HBINH1	Inhibitory neurons, hindbrain	Pons	Rhombencephalon	GABA,Nitric oxide		Di- and mesencephalon inhibitory neurons	Pons, interpeduncular and tegmental nuclei in rh1
156	HBINH3	Inhibitory neurons, hindbrain	Medulla	Rhombencephalon	GABA,Glycine	Remaining heterogeneity for Nitric oxide	Hindbrain neurons	Paragigantocellular reticular nucleus
157	HBINH4	Inhibitory neurons, hindbrain	Medulla	Rhombencephalon	GABA,Glycine	Remaining heterogeneity for Nitric oxide	Hindbrain neurons	Paragigantocellular reticular nucleus
158	HBINH6	Inhibitory neurons, hindbrain	Pons	Rhombencephalon	GABA,Glycine	Further split possible, Remaining heterogeneity for Nitric oxide, Trinarization detects Acetylcholine	Hindbrain neurons	Koelliker-Fuse subnucleus
159	HBINH2	Inhibitory neurons, hindbrain	Medulla	Rhombencephalon	GABA,Glycine,Acetylcholine,Nitric oxide	Remaining heterogeneity for Acetylcholine	Hindbrain neurons	Nucleus of the solitary tract
160	HBCHO1	Cholinergic neurons, hindbrain	Medulla	Rhombencephalon	Glutamate (VGLUT1),Glutamate (VGLUT2),Acetylcholine		Hindbrain neurons	Medulla (several nuclei)
161	HBCHO2	Cholinergic neurons, hindbrain	Pons	Rhombencephalon	Glutamate (VGLUT1),Glutamate (VGLUT2),Acetylcholine,Nitric oxide	Trinarization detects Serotonin	Hindbrain neurons	Medial pontine nuclei, reticulotegmental nuclei
162	HBGLU4	Excitatory neurons, hindbrain	Medulla	Rhombencephalon	Glutamate (VGLUT1),Glutamate (VGLUT2)		Hindbrain neurons	Medial vestibular nucleus and Nucleus prepositus
163	HBGLU5	Excitatory neurons, hindbrain	Pons	Rhombencephalon	Glutamate (VGLUT1),Glutamate (VGLUT2),Nitric oxide		Hindbrain neurons	Pontine reticular nucleus, caudal part
164	HBGLU6	Excitatory neurons, hindbrain	Pons	Rhombencephalon	Glutamate (VGLUT1),Glutamate (VGLUT2),Nitric oxide	Further split possible	Hindbrain neurons	Pontine gray
165	HBGLU7	Excitatory neurons, hindbrain	Pons	Rhombencephalon	Glutamate (VGLUT1),Glutamate (VGLUT2),Nitric oxide		Hindbrain neurons	Tegmental reticular nucleus
166	HBGLU8	Excitatory neurons, hindbrain	Pons	Rhombencephalon	Glutamate (VGLUT1),Glutamate (VGLUT2),Nitric oxide		Hindbrain neurons	Tegmental reticular nucleus
167	HBGLU9	Excitatory neurons, hindbrain	Medulla	Rhombencephalon	Glutamate (VGLUT1),Glutamate (VGLUT2)	Further split possible, Remaining heterogeneity for Nitric oxide	Hindbrain neurons	Spinal nucleus of the trigeminal
168	HBINH7	Inhibitory neurons, hindbrain	Pons	Rhombencephalon	GABA,Glycine	Further split possible based on Nitric oxide	Hindbrain neurons	Superior olivary complex
169	HBINH8	Inhibitory neurons, hindbrain	Medulla	Rhombencephalon	GABA,Glycine		Hindbrain neurons	Spinal nucleus of the trigeminal
170	SCINH1	Inhibitory neurons, spinal cord	Spinal cord	Spinal cord	GABA,Glycine		Hindbrain neurons	Dorsal horn, lamina 2-3,6
171	CBINH2	Granular layer interneurons, cerebellum	Cerebellum	Rhombencephalon	GABA,Glycine		Cerebellum neurons	Cerebellum, granular layer
172	MEINH1	Inhibitory neurons, midbrain	Midbrain ventral	Mesencephalon	GABA,Nitric oxide		Cerebellum neurons	VTA, Substantia nigra, central nucleus raphe
173	CBINH1	Molecular layer interneurons, cerebellum	Cerebellum	Rhombencephalon	GABA,Nitric oxide		Cerebellum neurons	Cerebellum, molecular layer
174	CBPC	Purkinje cells	Cerebellum	Rhombencephalon	GABA	Trinarization detects VGLUT1	Cerebellum neurons	Cerebellum, border of granular layer and molecular layer
175	CBGRC	Granule neurons, cerebellum	Cerebellum	Rhombencephalon	Glutamate (VGLUT1)		Cerebellum neurons	Cerebellum
176	CBNBL2	Neuroblasts, cerebellum	Cerebellum	Rhombencephalon	Glutamate (VGLUT1)		Cerebellum neurons	Cerabellum
177	CBNBL1	Neuroblasts, cerebellum	Pons,Medullae,Cerebellum	Rhombencephalon	Glutamate (VGLUT1),Glutamate (VGLUT2)		Glutamatergic neuroblasts	Hindbrain (pons, medulla cerabellum)
178	SEPNBL	Neuroblasts, septum	Pallidum	Telencephalon	Glutamate (VGLUT1),Glutamate (VGLUT2)		Glutamatergic neuroblasts	Triangular nucleus of septum
179	OBNBL1	Neuroblasts, olfactory	Olfactory bulb	Telencephalon	Glutamate (VGLUT1),Glutamate (VGLUT2)		Glutamatergic neuroblasts	Main olfactory bulb mitral layer, Main olfactory bulb outer plexiform layer
180	OBNBL2	Neuroblasts, olfactory bulb	Olfactory bulb	Telencephalon	Glutamate (VGLUT1),Glutamate (VGLUT2)	Remaining heterogeneity for VGLUT1	Glutamatergic neuroblasts	Main olfactory bulb mitral layer, Main olfactory bulb outer plexiform layer
181	ENT1	Nitrergic enteric neurons	Enteric nervous system	Neural crest	Acetylcholine,Nitric oxide		Enteric neurons	Myenteric plexus of small intestine
182	ENT2	Nitrergic enteric neurons	Enteric nervous system	Neural crest	Nitric oxide		Enteric neurons	Myenteric plexus of small intestine
183	ENT3	Nitrergic enteric neurons	Enteric nervous system	Neural crest	Nitric oxide		Enteric neurons	Myenteric plexus of small intestine
184	ENT4	Cholinergic enteric neurons	Enteric nervous system	Neural crest	Acetylcholine		Enteric neurons	Myenteric plexus of small intestine
185	ENT5	Cholinergic enteric neurons	Enteric nervous system	Neural crest	Acetylcholine		Enteric neurons	Myenteric plexus of small intestine
186	ENT6	Cholinergic enteric neurons	Enteric nervous system	Neural crest	Acetylcholine		Enteric neurons	Myenteric plexus of small intestine
187	ENT7	Cholinergic enteric neurons, VGLUT2	Enteric nervous system	Neural crest	Glutamate (VGLUT2),Acetylcholine	Remaining heterogeneity for Dopamine	Enteric neurons	Myenteric plexus of small intestine
188	ENT8	Cholinergic enteric neurons, VGLUT2	Enteric nervous system	Neural crest	Glutamate (VGLUT2),Acetylcholine		Enteric neurons	Myenteric plexus of small intestine
189	ENT9	Cholinergic enteric neurons	Enteric nervous system	Neural crest	Acetylcholine		Enteric neurons	Myenteric plexus of small intestine
190	SYNOR1	Noradrenergic erector muscle neurons	Sympathetic ganglion	Neural crest	Noradrenaline		Sympathetic noradrenergic neurons	Sympathetic ganglion
191	SYNOR2	Noradrenergic neurons, sympathetic	Sympathetic ganglion	Neural crest	Noradrenaline		Sympathetic noradrenergic neurons	Sympathetic ganglion
192	SYNOR3	Noradrenergic neurons, sympathetic	Sympathetic ganglion	Neural crest	Noradrenaline		Sympathetic noradrenergic neurons	Sympathetic ganglion
193	SYNOR4	Noradrenergic erector muscle neurons	Sympathetic ganglion	Neural crest	Noradrenaline		Sympathetic noradrenergic neurons	Sympathetic ganglion
194	SYNOR5	Noradrenergic erector muscle neurons	Sympathetic ganglion	Neural crest	Noradrenaline		Sympathetic noradrenergic neurons	Sympathetic ganglion
195	SYCHO2	Cholinergic neurons, sympathetic	Sympathetic ganglion	Neural crest	Acetylcholine,Noradrenaline		Sympathetic cholinergic neurons	Sympathetic ganglion
196	SYCHO1	Cholinergic neurons, sympathetic	Sympathetic ganglion	Neural crest	Acetylcholine,Noradrenaline		Sympathetic cholinergic neurons	Sympathetic ganglion
197	PSPEP8	Peptidergic (TrpM8), DRG	Dorsal root ganglion	Neural crest	Glutamate (VGLUT2)		Peripheral sensory peptidergic neurons	Dorsal root ganglion
198	PSPEP7	Peptidergic (TrpM8), DRG	Dorsal root ganglion	Neural crest	Glutamate (VGLUT2)		Peripheral sensory peptidergic neurons	Dorsal root ganglion
199	PSPEP6	Peptidergic (TrpM8), DRG	Dorsal root ganglion	Neural crest	Glutamate (VGLUT2)		Peripheral sensory peptidergic neurons	Dorsal root ganglion
200	PSPEP5	Peptidergic (PEP1.2), DRG	Dorsal root ganglion	Neural crest	Glutamate (VGLUT2)		Peripheral sensory peptidergic neurons	Dorsal root ganglion
201	PSPEP2	Peptidergic (PEP1.3), DRG	Dorsal root ganglion	Neural crest	Glutamate (VGLUT2),Nitric oxide		Peripheral sensory peptidergic neurons	Dorsal root ganglion
202	PSPEP4	Peptidergic (PEP1.1), DRG	Dorsal root ganglion	Neural crest	Glutamate (VGLUT2)		Peripheral sensory peptidergic neurons	Dorsal root ganglion
203	PSPEP3	Peptidergic (PEP1..4), DRG	Dorsal root ganglion	Neural crest	Glutamate (VGLUT2)		Peripheral sensory peptidergic neurons	Dorsal root ganglion
204	PSPEP1	Peptidergicv (PEP2), DRG	Dorsal root ganglion	Neural crest	Glutamate (VGLUT1),Glutamate (VGLUT2),Nitric oxide	Remaining heterogeneity for VGLUT1	Peripheral sensory peptidergic neurons	Dorsal root ganglion
205	PSNF3	Neurofilament (NF2/3), DRG	Dorsal root ganglion	Neural crest	Glutamate (VGLUT1),Glutamate (VGLUT2)		Peripheral sensory neurofilament neurons	Dorsal root ganglion
206	PSNF2	Neurofilament (NF4/5), DRG	Dorsal root ganglion	Neural crest	Glutamate (VGLUT1),Glutamate (VGLUT2)	Remaining heterogeneity for Nitric oxide	Peripheral sensory neurofilament neurons	Dorsal root ganglion
207	PSNF1	Neurofilament (NF1), DRG	Dorsal root ganglion	Neural crest	Glutamate (VGLUT1),Glutamate (VGLUT2)	Remaining heterogeneity for Nitric oxide	Peripheral sensory neurofilament neurons	Dorsal root ganglion
208	PSNP1	Non-peptidergic (TH), DRG	Dorsal root ganglion	Neural crest	Glutamate (VGLUT2),Glutamate (VGLUT3)		Peripheral sensory non-peptidergic neurons	Dorsal root ganglion
209	PSNP2	Non-peptidergic (NP1.1), DRG	Dorsal root ganglion	Neural crest	Glutamate (VGLUT2)		Peripheral sensory non-peptidergic neurons	Dorsal root ganglion
210	PSNP3	Non-peptidergic (NP1.2), DRG	Dorsal root ganglion	Neural crest	Glutamate (VGLUT2)		Peripheral sensory non-peptidergic neurons	Dorsal root ganglion
211	PSNP4	Non-peptidergic (NP2.1), DRG	Dorsal root ganglion	Neural crest	Glutamate (VGLUT2)		Peripheral sensory non-peptidergic neurons	Dorsal root ganglion
212	PSNP5	Non-peptidergic (NP2.2), DRG	Dorsal root ganglion	Neural crest	Glutamate (VGLUT2)		Peripheral sensory non-peptidergic neurons	Dorsal root ganglion
213	PSNP6	Non-peptidergic (NP3), DRG	Dorsal root ganglion	Neural crest	Glutamate (VGLUT2)		Peripheral sensory non-peptidergic neurons	Dorsal root ganglion
214	COP1	Committed oligodendrocytes cells (COP)	CNS	CNS			Oligodendrocytes	CNS
215	COP2	Committed oligodendrocytes cells (COP), pons/medulla specific	CNS	CNS			Oligodendrocytes	Pons/medulla (possible batch effect)
216	NFOL2	Newly formed oligodendrocytes (NFOL), pons/medulla specific	CNS	CNS			Oligodendrocytes	Pons/medulla (possible batch effect)
217	NFOL1	Newly formed oligodendrocytes (NFOL)	CNS	CNS			Oligodendrocytes	CNS
218	MFOL2	Myelin forming oligodendrocytes (MFOL)	CNS	CNS			Oligodendrocytes	CNS
219	MFOL1	Myelin forming oligodendrocytes (MFOL)	CNS	CNS			Oligodendrocytes	Pons/medulla (possible batch effect)
220	MOL1	Mature oligodendrocytes	CNS	CNS			Oligodendrocytes	CNS
221	MOL2	Mature oligodendrocytes, hindbrain	CNS	CNS			Oligodendrocytes	Pons/medulla (possible batch effect)
222	MOL3	Mature oligodendrocytes, spinal cord enriched (high Klk6)	CNS	CNS			Oligodendrocytes	Spinal cord-enriched
223	CHOR	Chorid plexus epithelial cells	Medulla,Thalamus	CNS			Choroid epithelial cells	Medulla,Thalamus
224	HYPEN	Hypendymal cell, subcommissural organ	Subcommissural organ	CNS			Subcommissural organ hypendymal cells	Subcommissural organ
225	EPSC	Ependymal cells, spinal cord	Spinal cord	CNS			Ependymal cells	Spinal cord
226	EPEN	Ependymal cells	Brain	CNS			Ependymal cells	Brain
227	EPMB	Ependymal cells, midbrain	Midbrain dorsal	Mesencephalon			Ependymal cells	Dorsal midbrain pia
228	RGDG	Dentate gyrus radial glia-like cells	Dentate gyrus	Telencephalon			Dentate gyrus radial glia-like cells	Dentate gyrus subgranular zone
229	RGSZ	Subventricular zone radial glia-like cells	Striatum dorsal,Striatum ventral	Telencephalon			Subventricular zone radial glia-like cells	Striatum, rostral migragtory stream, olfactory bulb
230	ACTE1	Telencephalon astrocytes, fibrous	Telencephalon	Telencephalon			Astrocytes	Telencephalon
231	ACTE2	Telencephalon astrocytes, protoplasmic	Telencephalon	Telencephalon			Astrocytes	Telencephalon
232	ACOB	Olfactory astrocytes	Olfactory bulb	Telencephalon			Astrocytes	Olfactory bulb periglomerular layer
233	ACNT1	Non-telencephalon astrocytes, protoplasmic	Hypothalamus,Thalamus,Midbrain dorsal,Midbrain ventral,Pons,Medulla,Spinal cord	Diencephalon,Mesencephalon,Rhombencephalon,Spinal cord			Astrocytes	Non-telencephalon
234	ACNT2	Non-telencephalon astrocytes, fibrous	Hypothalamus,Thalamus,Midbrain dorsal,Midbrain ventral,Pons,Medulla,Spinal cord	Diencephalon,Mesencephalon,Rhombencephalon,Spinal cord			Astrocytes	Non-telencephalon
235	ACMB	Dorsal midbrain Myoc-expressing astrocyte-like	Midbrain dorsal	Mesencephalon			Astrocytes	Dorsal midbrain
236	ACBG	Bergmann glia	Cerebellum	Rhombencephalon			Astrocytes	Cerebellum
237	OEC	Olfactory ensheathing cells	Olfactory bulb	Neural crest			Olfactory ensheathing cells	Olfactory bulb
238	OPC	Oligodendrocytes precursor cells	CNS	CNS			Oligodendrocyte precursor cells	CNS
239	SCHW	Schwann cells	Dorsal root ganglion	Neural crest			Schwann cells	Dorsal root ganglion
240	SATG2	Satellite glia	Dorsal root ganglion,Sympathetic ganglion	Neural crest			Satellite glia	Dorsal root ganglion,Sympathetic ganglion
241	SATG1	Satellite glia, proliferating	Dorsal root ganglion	Neural crest			Satellite glia	Dorsal root ganglion
242	ENTG1	Enteric glia, proliferating	Enteric nervous system	Neural crest			Enteric glia	Enteric nervous system
243	ENTG2	Enteric glia	Enteric nervous system	Neural crest			Enteric glia	Enteric nervous system
244	ENTG3	Enteric glia	Enteric nervous system	Neural crest			Enteric glia	Enteric nervous system
245	ENTG4	Enteric glia	Enteric nervous system	Neural crest			Enteric glia	Enteric nervous system
246	ENTG5	Enteric glia	Enteric nervous system	Neural crest			Enteric glia	Enteric nervous system
247	ENTG6	Enteric glia	Enteric nervous system	Neural crest			Enteric glia	Enteric nervous system
248	ENTG7	Enteric glia	Enteric nervous system	Neural crest			Enteric glia	Enteric nervous system
249	ENMFB	Enteric mesothelial fibroblasts	Enteric nervous system	Neural crest			Enteric glia	Enteric nervous system
250	ABC	Vascular leptomeningeal cells	CNS	Neural crest			Vascular and leptomeningeal cells	Pia/meninges surface
251	VLMC2	Vascular leptomeningeal cells	CNS	Neural crest			Vascular and leptomeningeal cells	Olfactory bulb-enriched
252	VLMC1	Vascular leptomeningeal cells	CNS	Neural crest			Vascular and leptomeningeal cells	CNS
253	VECA	Vascular endothelial cells, arterial	CNS	Mesoderm			Vascular smooth muscle cells	CNS
254	PER3	Pericytes	CNS	Mesoderm			Vascular smooth muscle cells	CNS
255	VSMCA	Vascular smooth muscle cells, arterial	CNS	Mesoderm			Vascular smooth muscle cells	CNS
256	PER1	Pericytes	CNS	Mesoderm			Pericytes	CNS
257	PER2	Pericytes, possibly mixed with VENC	CNS	Mesoderm			Pericytes	CNS
258	VECC	Vascular endothelial cells, capillary	CNS	Mesoderm			Vascular endothelial cells	CNS
259	VECV	Vascular endothelial cells, venous	CNS	Mesoderm			Vascular endothelial cells	CNS
260	PVM1	Perivascular macrophages	CNS	Mesoderm			Perivascular macrophages	CNS
261	PVM2	Perivascular macrophages, activated	CNS	Mesoderm			Perivascular macrophages	CNS
262	MGL3	Microglia, activated	CNS	Mesoderm			Microglia	CNS
263	MGL2	Microglia, activated	CNS	Mesoderm			Microglia	CNS
264	MGL1	Microglia	CNS	Mesoderm			Microglia	CNS

## Sheet: Sheet1
MGL1	"MGL1",
MGL2	"MGL2",
MGL3	"MGL3",
PVM2	"PVM2",
PVM1	"PVM1",
VECV	"VECV",
VECV	"VECV",
VECV	"VECV",
VECC	"VECC",
PER2	"PER2",
PER1	"PER1",
PER1	"PER1",
VSMCA	"VSMCA",
PER3	"PER3",
VECA	"VECA",
VLMC1	"VLMC1",
VLMC2	"VLMC2",
LMC	"LMC",
ENVLMC	"ENVLMC",
ENTG7	"ENTG7",
ENTG6	"ENTG6",
ENTG5	"ENTG5",
ENTG4	"ENTG4",
ENTG3	"ENTG3",
ENTG2	"ENTG2",
ENTG1	"ENTG1",
SATG1	"SATG1",
SATG2	"SATG2",
SCHW	"SCHW",
OPC	"OPC",
OEC	"OEC",
ACBG	"ACBG",
ACMB	"ACMB",
ACNT2	"ACNT2",
ACNT1	"ACNT1",
ACNT1	"ACNT1",
ACOB	"ACOB",
ACTE2	"ACTE2",
ACTE1	"ACTE1",
RGSZ	"RGSZ",
RGDG	"RGDG",
EPMB	"EPMB",
EPEN	"EPEN",
EPSC	"EPSC",
HYPEN	"HYPEN",
CHOR	"CHOR",
MOL3	"MOL3",
MOL2	"MOL2",
MOL2	"MOL2",
MOL2	"MOL2",
MOL2	"MOL2",
MOL1	"MOL1",
MOL1	"MOL1",
MOL1	"MOL1",
MFOL1	"MFOL1",
MFOL2	"MFOL2",
NFOL1	"NFOL1",
NFOL2	"NFOL2",
COP2	"COP2",
COP1	"COP1",
PSNP6	"PSNP6",
PSNP5	"PSNP5",
PSNP4	"PSNP4",
PSNP3	"PSNP3",
PSNP2	"PSNP2",
PSNP1	"PSNP1",
PSNF1	"PSNF1",
PSNF2	"PSNF2",
PSNF3	"PSNF3",
PSPEP1	"PSPEP1",
PSPEP3	"PSPEP3",
PSPEP4	"PSPEP4",
PSPEP2	"PSPEP2",
PSPEP5	"PSPEP5",
PSPEP6	"PSPEP6",
PSPEP7	"PSPEP7",
PSPEP8	"PSPEP8",
SYCHO1	"SYCHO1",
SYCHO2	"SYCHO2",
SYNOR5	"SYNOR5",
SYNOR4	"SYNOR4",
SYNOR3	"SYNOR3",
SYNOR2	"SYNOR2",
SYNOR1	"SYNOR1",
ENT9	"ENT9",
ENT8	"ENT8",
ENT7	"ENT7",
ENT6	"ENT6",
ENT5	"ENT5",
ENT4	"ENT4",
ENT3	"ENT3",
ENT2	"ENT2",
ENT1	"ENT1",
MSN6	"MSN6",
MSN5	"MSN5",
MSN4	"MSN4",
MSN3	"MSN3",
MSN2	"MSN2",
MSN1	"MSN1",
DGGRC2	"DGGRC2",
DGGRC1	"DGGRC1",
TEGLU23	"TEGLU23",
TEGLU24	"TEGLU24",
TEGLU4	"TEGLU4",
TEGLU21	"TEGLU21",
TEGLU22	"TEGLU22",
TEGLU19	"TEGLU19",
