# Supplementary material for: Molecular Architecture of the Mouse Nervous System
Source: Cell. 2018 Aug 9;174(4):999–1014.e22. doi: 10.1016/j.cell.2018.06.021 (PMC6086934; doi:10.1016/j.cell.2018.06.021)
Supplement: Table S5. Taxonomy, Related to Figure 1 — A list of taxonomic units ordered hierarchically and corresponding to the dendrogram in Figure 1C. The number of cell types within each taxonomy level 4 unit is indicated on the right column. [file mmc5.xlsx]

## Sheet: Sheet1
Neurons				# of clusters
	CNS neurons
		Immature neural
			Glutamatergic neuroblasts	4
			Non-glutamatergic neuroblasts	5
		Telencephalon interneurons
			Olfactory inhibitory neurons	9
			Telencephalon inhibitory interneurons	20
		Cholinergic, monoaminergic and peptidergic neurons
			Cholinergic and monoaminergic neurons	16
			Peptidergic neurons	15
		Spinal cord neurons
			Spinal cord excitatory neurons	11
			Spinal cord inhibitory neurons	10
		Di- and mesencephalon neurons
			Di- and mesencephalon excitatory neurons	22
			Di- and mesencephalon inhibitory neurons	17
		Hindbrain neurons
			Hindbrain neurons	15
		Cerebellum neurons
			Cerebellum neurons	6
		Telencephalon projecting neurons
			Telencephalon projecting excitatory neurons
			Dentate gyrus granule neurons	2
			Telencephalon projecting inhibitory neurons	6
	PNS neurons
		Enteric neurons
			Enteric neurons	9
		Sympathetic neurons
			Sympathetic noradrenergic neurons	5
			Sympathetic cholinergic neurons	2
		Peripheral sensory neurons
			Peripheral sensory peptidergic neurons	8
			Peripheral sensory neurofilament neurons	3
			Peripheral sensory non-peptidergic neurons	6
Glia
	CNS glia
		Oligodendrocytes
			Oligodendrocytes	9
		Astroependymal cells
			Choroid epithelial cells	1
			Subcommissural organ hypendymal cells	1
			Ependymal cells	3
			Dentate gyrus radial glia-like cells	1
			Subventricular zone radial glia-like cells	1
			Astrocytes	7
	Neural crest-like glia
			Olfactory ensheathing cells	1
			Oligodendrocyte precursor cells	1
			Schwann cells	1
			Satellite glia	2
			Enteric glia	9
Vascular cells
			Vascular and leptomeningeal cells	3
			Vascular smooth muscle cells	3
			Pericytes	2
			Vascular endothelial cells	2
Immune cells
			Perivascular macrophages	2
			Microglia	3
